# Supplementary material for: Building extraction from remote sensing images based on multi-scale attention gate and enhanced positional information
Source: PeerJ Comput Sci. 2025 Apr 21;11:e2826. doi: 10.7717/peerj-cs.2826 (PMC12190511; doi:10.7717/peerj-cs.2826)
Supplement: Supplemental Information 1 [file peerj-cs-11-2826-s001.zip]

Archive with 13 entries (12 files):
- code/
- code/callbacks.py
- code/dataloader.py
- code/get_miou.py
- code/model.py
- code/predict.py
- code/torchsummary.py
- code/train.py
- code/unet.py
- code/utils.py
- code/utils_fit.py
- code/utils_metrics.py
- code/voc_annotation.py
