# Supplementary material for: Building extraction from remote sensing images based on multi-scale attention gate and enhanced positional information
Source: PeerJ Comput Sci. 2025 Apr 21;11:e2826. doi: 10.7717/peerj-cs.2826 (PMC12190511; doi:10.7717/peerj-cs.2826)
Supplement: Supplemental Information 1 [file peerj-cs-11-2826-s001.zip › code/callbacks.py]

import os

import matplotlib
import torch
import torch.nn.functional as F

matplotlib.use('Agg')
from matplotlib import pyplot as plt
import scipy.signal

import cv2
import shutil
import numpy as np

from PIL import Image
from tqdm import tqdm
from torch.utils.tensorboard import SummaryWriter
from .utils import cvtColor, preprocess_input, resize_image
from .utils_metrics import compute_mIoU


class LossHistory():
    def __init__(self, log_dir, model, input_shape, val_loss_flag=True):
        self.log_dir        = log_dir
        self.val_loss_flag  = val_loss_flag

        self.losses         = []
        if self.val_loss_flag:
            self.val_loss   = []
        
        os.makedirs(self.log_dir)
        self.writer     = SummaryWriter(self.log_dir)
        try:
            dummy_input     = torch.randn(2, 3, input_shape[0], input_shape[1])
            self.writer.add_graph(model, dummy_input)
        except:
            pass

    def append_loss(self, epoch, loss, val_loss = None):
        if not os.path.exists(self.log_dir):
            os.makedirs(self.log_dir)

        self.losses.append(loss)
        if self.val_loss_flag:
            self.val_loss.append(val_loss)
        
        with open(os.path.join(self.log_dir, "epoch_loss.txt"), 'a') as f:
            f.write(str(loss))
            f.write("\n")
        if self.val_loss_flag:
            with open(os.path.join(self.log_dir, "epoch_val_loss.txt"), 'a') as f:
                f.write(str(val_loss))
                f.write("\n")
            
        self.writer.add_scalar('loss', loss, epoch)
        if self.val_loss_flag:
            self.writer.add_scalar('val_loss', val_loss, epoch)
            
        self.loss_plot()

    def loss_plot(self):
        iters = range(len(self.losses))

        plt.figure()
        plt.plot(iters, self.losses, 'red', linewidth = 2, label='train loss')
        if self.val_loss_flag:
            plt.plot(iters, self.val_loss, 'coral', linewidth = 2, label='val loss')
            
        try:
            if len(self.losses) < 25:
                num = 5
            else:
                num = 15
            
            plt.plot(iters, scipy.signal.savgol_filter(self.losses, num, 3), 'green', linestyle = '--', linewidth = 2, label='smooth train loss')
            if self.val_loss_flag:
                plt.plot(iters, scipy.signal.savgol_filter(self.val_loss, num, 3), '#8B4513', linestyle = '--', linewidth = 2, label='smooth val loss')
        except:
            pass

        plt.grid(True)
        plt.xlabel('Epoch')
        plt.ylabel('Loss')
        plt.legend(loc="upper right")

        plt.savefig(os.path.join(self.log_dir, "epoch_loss.png"))

        plt.cla()
        plt.close("all")

class EvalCallback():
    def __init__(self, net, input_shape, num_classes, image_ids, dataset_path, log_dir, cuda, \
            miou_out_path=".temp_miou_out", eval_flag=True, period=1):
        super(EvalCallback, self).__init__()
        
        self.net                = net
        self.input_shape        = input_shape
        self.num_classes        = num_classes
        self.image_ids          = image_ids
        self.dataset_path       = dataset_path
        self.log_dir            = log_dir
        self.cuda               = cuda
        self.miou_out_path      = miou_out_path
        self.eval_flag          = eval_flag
        self.period             = period
        
        self.image_ids          = [image_id.split()[0] for image_id in image_ids]
        self.mious      = [0]
        self.epoches    = [0]
        if self.eval_flag:
            with open(os.path.join(self.log_dir, "epoch_miou.txt"), 'a') as f:
                f.write(str(0))
                f.write("\n")

    def get_miou_png(self, image):
        #---------------------------------------------------------#
        #   Convert the image to an RGB image here to prevent errors in predicting grayscale images.
        # The code only supports prediction of RGB images, all other types of images will be converted to RGB
        #---------------------------------------------------------#
        image       = cvtColor(image)
        orininal_h  = np.array(image).shape[0]
        orininal_w  = np.array(image).shape[1]
        #---------------------------------------------------------#
        #   The code only supports prediction of RGB images, all other types of images will be converted into
        #---------------------------------------------------------#
        image_data, nw, nh  = resize_image(image, (self.input_shape[1],self.input_shape[0]))
        #---------------------------------------------------------#
        #   Add batch_Size dimension
        #---------------------------------------------------------#
        image_data  = np.expand_dims(np.transpose(preprocess_input(np.array(image_data, np.float32)), (2, 0, 1)), 0)

        with torch.no_grad():
            images = torch.from_numpy(image_data)
            if self.cuda:
                images = images.cuda()
                
            #---------------------------------------------------#
            #   Image input to the network for prediction
            #---------------------------------------------------#
            pr = self.net(images)[0]
            #---------------------------------------------------#
            #   Extract the type of each pixel
            #---------------------------------------------------#
            pr = F.softmax(pr.permute(1,2,0),dim = -1).cpu().numpy()
            #--------------------------------------#
            #   Cut off the gray strip section
            #--------------------------------------#
            pr = pr[int((self.input_shape[0] - nh) // 2) : int((self.input_shape[0] - nh) // 2 + nh), \
                    int((self.input_shape[1] - nw) // 2) : int((self.input_shape[1] - nw) // 2 + nw)]
            #---------------------------------------------------#
            #   resize
            #---------------------------------------------------#
            pr = cv2.resize(pr, (orininal_w, orininal_h), interpolation = cv2.INTER_LINEAR)
            #---------------------------------------------------#
            #   Extract the type of each pixel
            #---------------------------------------------------#
            pr = pr.argmax(axis=-1)
    
        image = Image.fromarray(np.uint8(pr))
        return image
    
    def on_epoch_end(self, epoch, model_eval):
        if epoch % self.period == 0 and self.eval_flag:
            self.net    = model_eval
            gt_dir      = os.path.join(self.dataset_path, "VOC2007/SegmentationClass/")
            pred_dir    = os.path.join(self.miou_out_path, 'detection-results')
            if not os.path.exists(self.miou_out_path):
                os.makedirs(self.miou_out_path)
            if not os.path.exists(pred_dir):
                os.makedirs(pred_dir)
            print("Get miou.")
            for image_id in tqdm(self.image_ids):
                #-------------------------------#
                #   Read images from files
                #-------------------------------#
                image_path  = os.path.join(self.dataset_path, "VOC2007/JPEGImages/"+image_id+".png")
                image       = Image.open(image_path)
                #------------------------------#
                #   Read images from files txt
                #------------------------------#
                image       = self.get_miou_png(image)
                image.save(os.path.join(pred_dir, image_id + ".png"))
                        
            print("Calculate miou.")
            _, IoUs, _, _ = compute_mIoU(gt_dir, pred_dir, self.image_ids, self.num_classes, None)  
            temp_miou = np.nanmean(IoUs) * 100

            self.mious.append(temp_miou)
            self.epoches.append(epoch)

            with open(os.path.join(self.log_dir, "epoch_miou.txt"), 'a') as f:
                f.write(str(temp_miou))
                f.write("\n")
            
            plt.figure()
            plt.plot(self.epoches, self.mious, 'red', linewidth = 2, label='train miou')

            plt.grid(True)
            plt.xlabel('Epoch')
            plt.ylabel('Miou')
            plt.title('A Miou Curve')
            plt.legend(loc="upper right")

            plt.savefig(os.path.join(self.log_dir, "epoch_miou.png"))
            plt.cla()
            plt.close("all")

            print("Get miou done.")
            shutil.rmtree(self.miou_out_path)
