# Supplementary material for: Building extraction from remote sensing images based on multi-scale attention gate and enhanced positional information
Source: PeerJ Comput Sci. 2025 Apr 21;11:e2826. doi: 10.7717/peerj-cs.2826 (PMC12190511; doi:10.7717/peerj-cs.2826)
Supplement: Supplemental Information 1 [file peerj-cs-11-2826-s001.zip › code/dataloader.py]

import os

import cv2
import numpy as np
import torch
from PIL import Image
from torch.utils.data.dataset import Dataset

from utils.utils import cvtColor, preprocess_input


class UnetDataset(Dataset):
    def __init__(self, annotation_lines, input_shape, num_classes, train, dataset_path):
        super(UnetDataset, self).__init__()
        self.annotation_lines   = annotation_lines
        self.length             = len(annotation_lines)
        self.input_shape        = input_shape
        self.num_classes        = num_classes
        self.train              = train
        self.dataset_path       = dataset_path

    def __len__(self):
        return self.length

    def __getitem__(self, index):
        annotation_line = self.annotation_lines[index]
        name            = annotation_line.split()[0]

        #-------------------------------#
        #   read image
        #-------------------------------#
        jpg         = Image.open(os.path.join(os.path.join(self.dataset_path, "VOC2007/JPEGImages"), name + ".png"))
#         jpg         = Image.open(os.path.join(os.path.join(self.dataset_path, "whu/train/image"), name + ".png"))
        png         = Image.open(os.path.join(os.path.join(self.dataset_path, "VOC2007/SegmentationClass"), name + ".png" ))
        #-------------------------------#
        #  data enhancement
        #-------------------------------#
        jpg, png    = self.get_random_data(jpg, png, self.input_shape, random = self.train)

        jpg         = np.transpose(preprocess_input(np.array(jpg, np.float64)), [2,0,1])
        png         = np.array(png)
        png[png >= self.num_classes] = self.num_classes
        #-------------------------------------------------------#
        #   Convert to the form of one_fot
        # #We need+1 here because some labels in the VOC dataset have white borders
        # #We need to ignore the white border, and the purpose of+1 is to facilitate it.
        #-------------------------------------------------------#
        seg_labels  = np.eye(self.num_classes + 1)[png.reshape([-1])]
        seg_labels  = seg_labels.reshape((int(self.input_shape[0]), int(self.input_shape[1]), self.num_classes + 1))

        return jpg, png, seg_labels

    def rand(self, a=0, b=1):
        return np.random.rand() * (b - a) + a

    def get_random_data(self, image, label, input_shape, jitter=.3, hue=.1, sat=0.7, val=0.3, random=True):
        image   = cvtColor(image)
        label   = Image.fromarray(np.array(label))
        #------------------------------#
        #  Obtain the height and width of the image and the target height and width
        #------------------------------#
        iw, ih  = image.size
        h, w    = input_shape

        if not random:
            iw, ih  = image.size
            scale   = min(w/iw, h/ih)
            nw      = int(iw*scale)
            nh      = int(ih*scale)

            image       = image.resize((nw,nh), Image.BICUBIC)
            new_image   = Image.new('RGB', [w, h], (128,128,128))
            new_image.paste(image, ((w-nw)//2, (h-nh)//2))

            label       = label.resize((nw,nh), Image.NEAREST)
            new_label   = Image.new('L', [w, h], (0))
            new_label.paste(label, ((w-nw)//2, (h-nh)//2))
            return new_image, new_label

        #------------------------------------------#
        #   Obtain the height and width of the image and the target height and width
        #------------------------------------------#
        new_ar = iw/ih * self.rand(1-jitter,1+jitter) / self.rand(1-jitter,1+jitter)
        scale = self.rand(0.25, 2)
        if new_ar < 1:
            nh = int(scale*h)
            nw = int(nh*new_ar)
        else:
            nw = int(scale*w)
            nh = int(nw/new_ar)
        image = image.resize((nw,nh), Image.BICUBIC)
        label = label.resize((nw,nh), Image.NEAREST)
        
        #------------------------------------------#
        #   Rollover Image
        #------------------------------------------#
        flip = self.rand()<.5
        if flip: 
            image = image.transpose(Image.FLIP_LEFT_RIGHT)
            label = label.transpose(Image.FLIP_LEFT_RIGHT)
        
        #------------------------------------------#
        #  Add gray bars to the excess parts of the image
        #------------------------------------------#
        dx = int(self.rand(0, w-nw))
        dy = int(self.rand(0, h-nh))
        new_image = Image.new('RGB', (w,h), (128,128,128))
        new_label = Image.new('L', (w,h), (0))
        new_image.paste(image, (dx, dy))
        new_label.paste(label, (dx, dy))
        image = new_image
        label = new_label

        image_data      = np.array(image, np.uint8)
        #---------------------------------#
        #  Perform color gamut transformation on images
        # #Calculate the parameters for color gamut transformation
        #---------------------------------#
        r               = np.random.uniform(-1, 1, 3) * [hue, sat, val] + 1
        #---------------------------------#
        #   HSV
        #---------------------------------#
        hue, sat, val   = cv2.split(cv2.cvtColor(image_data, cv2.COLOR_RGB2HSV))
        dtype           = image_data.dtype
        #---------------------------------#
        #   Application transformation
        #---------------------------------#
        x       = np.arange(0, 256, dtype=r.dtype)
        lut_hue = ((x * r[0]) % 180).astype(dtype)
        lut_sat = np.clip(x * r[1], 0, 255).astype(dtype)
        lut_val = np.clip(x * r[2], 0, 255).astype(dtype)

        image_data = cv2.merge((cv2.LUT(hue, lut_hue), cv2.LUT(sat, lut_sat), cv2.LUT(val, lut_val)))
        image_data = cv2.cvtColor(image_data, cv2.COLOR_HSV2RGB)
        
        return image_data, label

# DataLoader  collate_fn
def unet_dataset_collate(batch):
    images      = []
    pngs        = []
    seg_labels  = []
    for img, png, labels in batch:
        images.append(img)
        pngs.append(png)
        seg_labels.append(labels)
    images      = torch.from_numpy(np.array(images)).type(torch.FloatTensor)
    pngs        = torch.from_numpy(np.array(pngs)).long()
    seg_labels  = torch.from_numpy(np.array(seg_labels)).type(torch.FloatTensor)
    return images, pngs, seg_labels
