# Supplementary material for: Building extraction from remote sensing images based on multi-scale attention gate and enhanced positional information
Source: PeerJ Comput Sci. 2025 Apr 21;11:e2826. doi: 10.7717/peerj-cs.2826 (PMC12190511; doi:10.7717/peerj-cs.2826)
Supplement: Supplemental Information 1 [file peerj-cs-11-2826-s001.zip › code/get_miou.py]

import os
from PIL import Image
from tqdm import tqdm
from unet import Unet
from utils.utils_metrics import compute_mIoU, show_results

if __name__ == "__main__":
    miou_mode       = 0
    num_classes     = 2
    name_classes = ["_background_","roof"]
    VOCdevkit_path  = 'VOCdevkit'

    image_ids       = open(os.path.join(VOCdevkit_path, "VOC2007/ImageSets/Segmentation/val.txt"),'r').read().splitlines() 
    gt_dir          = os.path.join(VOCdevkit_path, "VOC2007/SegmentationClass/")
    miou_out_path   = "miou_out"
    pred_dir        = os.path.join(miou_out_path, 'detection-results')

    if miou_mode == 0 or miou_mode == 1:
        if not os.path.exists(pred_dir):
            os.makedirs(pred_dir)
            
        print("Load model.")
        unet = Unet()
        print("Load model done.")

        print("Get predict result.")
        for image_id in tqdm(image_ids):
            image_path  = os.path.join(VOCdevkit_path, "VOC2007/JPEGImages/"+image_id+".png")
            image       = Image.open(image_path)
            image       = unet.get_miou_png(image)
            image.save(os.path.join(pred_dir, image_id + ".png"))
        print("Get predict result done.")

    if miou_mode == 0 or miou_mode == 2:
        print("Get miou.")
        hist, IoUs, PA_Recall, Precision = compute_mIoU(gt_dir, pred_dir, image_ids, num_classes, name_classes)
        print("Get miou done.")
        show_results(miou_out_path, hist, IoUs, PA_Recall, Precision, name_classes)
