# Supplementary material for: Building extraction from remote sensing images based on multi-scale attention gate and enhanced positional information
Source: PeerJ Comput Sci. 2025 Apr 21;11:e2826. doi: 10.7717/peerj-cs.2826 (PMC12190511; doi:10.7717/peerj-cs.2826)
Supplement: Supplemental Information 1 [file peerj-cs-11-2826-s001.zip › code/model.py]

import torch
import torch.nn as nn
import torch.nn.functional as F

from nets.unet_parts import *
import torch.nn as nn


# import torch
# import torch.nn as nn
# import torch.nn.functional as F

device      = torch.device('cuda' if torch.cuda.is_available() else 'cpu')

import torch
from torch import nn


# -----------------------------------ours------------------------------------

##############################Enhanced Position Information###########
import torch
import torch.nn as nn
import math
import torch.nn.functional as F


class h_sigmoid(nn.Module):
    def __init__(self, inplace=True):
        super(h_sigmoid, self).__init__()
        self.relu = nn.ReLU6(inplace=inplace)

    def forward(self, x):
        return self.relu(x + 3) / 6


class h_swish(nn.Module):
    def __init__(self, inplace=True):
        super(h_swish, self).__init__()
        self.sigmoid = h_sigmoid(inplace=inplace)

    def forward(self, x):
        return x * self.sigmoid(x)


class Enposin(nn.Module):
    def __init__(self, inp, oup, reduction=16):
        super(Enposin, self).__init__()
        self.pool_h = nn.AdaptiveAvgPool2d((None, 1))
        self.pool_hm = nn.AdaptiveMaxPool2d((None, 1))
        self.pool_w = nn.AdaptiveAvgPool2d((1, None))
        self.pool_wm = nn.AdaptiveMaxPool2d((1, None))
        mip = max(8, inp // reduction)

        self.conv1 = nn.Conv2d(inp, mip, kernel_size=1, stride=1, padding=0)
        self.bn1 = nn.BatchNorm2d(mip)
        self.act = h_swish()

        self.conv_h = nn.Conv2d(mip, oup, kernel_size=1, stride=1, padding=0)
        self.conv_w = nn.Conv2d(mip, oup, kernel_size=1, stride=1, padding=0)

    def forward(self, x):
        identity = x

        n, c, h, w = x.size()
        x_h = self.pool_h(x)
        x_hm = self.pool_hm(x)
        x_w = self.pool_w(x).permute(0, 1, 3, 2)
        x_wm = self.pool_wm(x).permute(0, 1, 3, 2)

        y = torch.cat([x_h, x_w], dim=2)
        y2 = torch.cat([x_hm, x_wm], dim=2)
        y = self.conv1(y + y2)
        y = self.bn1(y)
        y = self.act(y)

        x_h, x_w = torch.split(y, [h, w], dim=2)
        x_w = x_w.permute(0, 1, 3, 2)

        a_h = self.conv_h(x_h).sigmoid()
        a_w = self.conv_w(x_w).sigmoid()

        out = identity * a_w * a_h

        return out


class conv_block(nn.Module):
    def __init__(self, ch_in, ch_out):
        super(conv_block, self).__init__()

        self.conv = nn.Sequential(
            nn.Conv2d(ch_in, ch_out, kernel_size=3, stride=1, padding=1, bias=True),
            nn.BatchNorm2d(ch_out),
            nn.ReLU(inplace=True),
            nn.Conv2d(ch_out, ch_out, kernel_size=3, stride=1, padding=1, bias=True),
            nn.BatchNorm2d(ch_out),
            nn.ReLU(inplace=True),
        )

    def forward(self, x):
        x1 = self.conv(x)
        return x1


class up_conv(nn.Module):
    def __init__(self, ch_in, ch_out):
        super(up_conv, self).__init__()
        self.up = nn.Sequential(
            nn.Upsample(scale_factor=2),
            nn.Conv2d(ch_in, ch_out, kernel_size=3, stride=1, padding=1, bias=True),
            nn.BatchNorm2d(ch_out),
            nn.ReLU(inplace=True)
        )

    def forward(self, x):
        x = self.up(x)
        return x


class up_conv_1(nn.Module):
    def __init__(self, ch_in, ch_out):
        super(up_conv_1, self).__init__()
        self.up = nn.Sequential(
            nn.Upsample(scale_factor=4),
            nn.Conv2d(ch_in, ch_out, kernel_size=3, stride=1, padding=1, bias=True),
            nn.BatchNorm2d(ch_out),
            nn.ReLU(inplace=True)
        )

    def forward(self, x):
        x = self.up(x)
        return x


class UpSampling(nn.Module):

    def __init__(self, C):
        super(UpSampling, self).__init__()

        self.Up = nn.Conv2d(C, C // 2, 1, 1)

    def forward(self, x, r):
        up = F.interpolate(x, scale_factor=2, mode="nearest")
        x = self.Up(up)

        return torch.cat((x, r), 1)


class MSAG(nn.Module):
    """
    Multi-scale attention gate
    """

    def __init__(self, channel):
        super(MSAG, self).__init__()
        self.channel = channel
        self.pointwiseConv = nn.Sequential(
            nn.Conv2d(self.channel, self.channel, kernel_size=1, padding=0, bias=True),
            nn.BatchNorm2d(self.channel),
        )
        self.ordinaryConv = nn.Sequential(
            nn.Conv2d(self.channel, self.channel, kernel_size=3, padding=1, stride=1, bias=True),
            nn.BatchNorm2d(self.channel),
        )
        self.dilationConv = nn.Sequential(
            nn.Conv2d(self.channel, self.channel, kernel_size=3, padding=2, stride=1, dilation=2, bias=True),
            nn.BatchNorm2d(self.channel),
        )
        self.voteConv = nn.Sequential(
            nn.Conv2d(self.channel * 3, self.channel, kernel_size=(1, 1)),
            nn.BatchNorm2d(self.channel),
            nn.Sigmoid()
        )
        self.gateConv = nn.Sequential(
            nn.Conv2d(self.channel * 3, self.channel, kernel_size=(1, 1)),
            nn.BatchNorm2d(self.channel),

        )
        self.relu = nn.ReLU(inplace=True)

    def forward(self, x):
        x1 = self.pointwiseConv(x)
        x2 = self.ordinaryConv(x)
        x3 = self.dilationConv(x)

        _x = self.relu(torch.cat((x1, x2, x3), dim=1))
        _x = self.voteConv(_x)

        x = x + x * _x

        return x


#ours
class U_Net_1(nn.Module):
    def __init__(self, img_ch=3, num_classes=2):
        super(U_Net_1, self).__init__()

        self.Conv1 = conv_block(ch_in=img_ch, ch_out=64)

        self.MSAG1 = MSAG(64)
        self.Enposin1 = Enposin(64)

        self.Maxpool = nn.MaxPool2d(kernel_size=2, stride=2)

        self.Conv2 = conv_block(ch_in=64, ch_out=128)
        self.MSAG2 = MSAG(128)
        self.Enposin2 = Enposin(128)
        self.Maxpool = nn.MaxPool2d(kernel_size=2, stride=2)

        self.Conv3 = conv_block(ch_in=128, ch_out=256)

        self.MSAG3 = MSAG(256)
        self.Enposin3 = Enposin(256)
        self.Maxpool = nn.MaxPool2d(kernel_size=2, stride=2)

        self.Conv4 = conv_block(ch_in=256, ch_out=512)
        self.MSAG4 = MSAG(512)
        self.Enposin4 = Enposin(512)

        self.Maxpool = nn.MaxPool2d(kernel_size=2, stride=2)
        self.Conv5 = conv_block(ch_in=512, ch_out=1024)
        # Decoding block
        self.Up5 = up_conv(ch_in=1024, ch_out=512)
        self.Up5_1 = up_conv_1(1024, 256)
        self.Up_conv5 = conv_block(ch_in=1024, ch_out=512)

        self.Up4 = up_conv(ch_in=512, ch_out=256)
        self.Up4_1 = up_conv_1(512, 128)
        self.Up_conv4 = conv_block(ch_in=512, ch_out=256)

        self.Up3 = up_conv(ch_in=256, ch_out=128)
        self.Up3_1 = up_conv_1(256, 64)
        self.Up_conv3 = conv_block(ch_in=256, ch_out=128)

        self.Up2 = up_conv(ch_in=128, ch_out=64)
        self.Up_conv2 = conv_block(ch_in=128, ch_out=64)
        self.Conv_1x1 = nn.Conv2d(64, num_classes, kernel_size=1, stride=1, padding=0)

    def forward(self, x):
        # encoding path
        x1 = self.Conv1(x)

        x1 = self.MSAG1(x1)

        x2 = self.Maxpool(x1)

        x2 = self.Conv2(x2)
        x2 = self.MSAG2(x2)

        x3 = self.Maxpool(x2)

        x3 = self.Conv3(x3)
        x3 = self.MSAG3(x3)

        x4 = self.Maxpool(x3)

        x4 = self.Conv4(x4)
        x4 = self.MSAG4(x4)

        x5 = self.Maxpool(x4)

        x5 = self.Conv5(x5)

        #         d5 = self.Up5(x5)
        #         d5 = torch.cat((x4, d5), dim=1)
        #         d5 = self.Up_conv5(d5)

        # decoding + concat path
        d5 = self.Up5(x5)
        d5 = torch.cat((x4, d5), dim=1)
        d5 = self.Enposin1(d5)
        d5 = self.Up_conv5(d5)

        d4 = self.Up4(d5)
        d4 = torch.cat((x3, d4), dim=1)
        d4 = self.Up_conv4(d4)
        d4 = self.Enposin2(d4)

        d3 = self.Up3(d4)
        d3 = torch.cat((x2, d3), dim=1)
        d3 = self.Enposin3(d3)
        d3 = self.Up_conv3(d3)

        d2 = self.Up2(d3)
        d2 = torch.cat((x1, d2), dim=1)
        d2 = self.Enposin4(d2)
        d2 = self.Up_conv2(d2)

        d1 = self.Conv_1x1(d2)
        d1 = F.softmax(d1, dim=1)
        return d1


class ChannelAttention(nn.Module):
    def __init__(self, in_planes, ratio=16):
        super(ChannelAttention, self).__init__()
        self.avg_pool = nn.AdaptiveAvgPool2d(1)
        self.max_pool = nn.AdaptiveMaxPool2d(1)

        self.fc1 = nn.Conv2d(in_planes, in_planes // ratio, 1, bias=False)
        self.relu1 = nn.ReLU()
        self.fc2 = nn.Conv2d(in_planes // ratio, in_planes, 1, bias=False)
        self.sigmoid = nn.Sigmoid()

    def forward(self, x):
        avg_out = self.fc2(self.relu1(self.fc1(self.avg_pool(x))))
        max_out = self.fc2(self.relu1(self.fc1(self.max_pool(x))))
        out = avg_out + max_out
        return self.sigmoid(out)


class SpatialAttention(nn.Module):
    def __init__(self, kernel_size=3):
        super(SpatialAttention, self).__init__()

        assert kernel_size in (3, 7), 'kernel size must be 3 or 7'
        padding = 3 if kernel_size == 7 else 1

        self.conv1 = nn.Conv2d(2, 1, kernel_size, padding=padding, bias=False)  # 7,3     3,1
        self.sigmoid = nn.Sigmoid()

    def forward(self, x):
        avg_out = torch.mean(x, dim=1, keepdim=True)
        max_out, _ = torch.max(x, dim=1, keepdim=True)
        x = torch.cat([avg_out, max_out], dim=1)
        x = self.conv1(x)
        return self.sigmoid(x)


class CBAM(nn.Module):
    def __init__(self, in_planes, ratio=16, kernel_size=3):
        super(CBAM, self).__init__()
        self.ca = ChannelAttention(in_planes, ratio)
        self.sa = SpatialAttention(kernel_size)

    def forward(self, x):
        out = x * self.ca(x)
        result = out * self.sa(out)
        return result

import torch
from torch import nn
from torch.nn import functional as F


class CoTAttention(nn.Module):

    def __init__(self, dim=512, kernel_size=3):
        super().__init__()
        self.dim = dim
        self.kernel_size = kernel_size

        self.key_embed = nn.Sequential(
            nn.Conv2d(dim, dim, kernel_size=kernel_size, padding=kernel_size // 2, groups=4, bias=False),
            nn.BatchNorm2d(dim),
            nn.ReLU()
        )
        self.value_embed = nn.Sequential(
            nn.Conv2d(dim, dim, 1, bias=False),
            nn.BatchNorm2d(dim)
        )

        factor = 4
        self.attention_embed = nn.Sequential(
            nn.Conv2d(2 * dim, 2 * dim // factor, 1, bias=True),
            nn.BatchNorm2d(2 * dim // factor),
            nn.ReLU(),
            nn.Conv2d(2 * dim // factor, kernel_size * kernel_size * dim, 1)
        )

    def forward(self, x):
        bs, c, h, w = x.shape
        k1 = self.key_embed(x)  # bs,c,h,w
        v = self.value_embed(x).view(bs, c, -1)  # bs,c,h,w

        y = torch.cat([k1, x], dim=1)  # bs,2c,h,w
        att = self.attention_embed(y)  # bs,c*k*k,h,w
        att = att.reshape(bs, c, self.kernel_size * self.kernel_size, h, w)
        att = att.mean(2, keepdim=False).view(bs, c, -1)  # bs,c,h*w
        k2 = F.softmax(att, dim=-1) * v
        k2 = k2.view(bs, c, h, w)

        return k1 + k2
#-----------------------------unet---------------------------------------------------------
class conv_block(nn.Module):
    def __init__(self, ch_in, ch_out):
        super(conv_block, self).__init__()

        self.conv = nn.Sequential(
            nn.Conv2d(ch_in, ch_out, kernel_size=3, stride=1, padding=1, bias=True),
            nn.BatchNorm2d(ch_out),
            nn.ReLU(inplace=True),
            nn.Conv2d(ch_out, ch_out, kernel_size=3, stride=1, padding=1, bias=True),
            nn.BatchNorm2d(ch_out),
            nn.ReLU(inplace=True),
        )


    def forward(self, x):
        x1 = self.conv(x)
        return x1
class up_conv(nn.Module):
    def __init__(self, ch_in, ch_out):
        super(up_conv, self).__init__()
        self.up = nn.Sequential(
            nn.Upsample(scale_factor=2),
            nn.Conv2d(ch_in, ch_out, kernel_size=3, stride=1, padding=1, bias=True),
            nn.BatchNorm2d(ch_out),
            nn.ReLU(inplace=True)
        )

    def forward(self, x):
        x = self.up(x)
        return x
class up_conv_1(nn.Module):
    def __init__(self, ch_in, ch_out):
        super(up_conv_1, self).__init__()
        self.up = nn.Sequential(
            nn.Upsample(scale_factor=4),
            nn.Conv2d(ch_in, ch_out, kernel_size=3, stride=1, padding=1, bias=True),
            nn.BatchNorm2d(ch_out),
            nn.ReLU(inplace=True)
        )

    def forward(self, x):
        x = self.up(x)
        return x
class UpSampling(nn.Module):

    def __init__(self, C):
        super(UpSampling, self).__init__()
        # The feature map size is doubled and the number of channels is halved
        self.Up = nn.Conv2d(C, C // 2, 1, 1)

    def forward(self, x, r):
        #Use nearest neighbor interpolation for downsampling
        up = F.interpolate(x, scale_factor=2, mode="nearest")
        x = self.Up(up)
        # Splicing, current upsampling, and previous downsampling processes
        return torch.cat((x, r), 1)
class U_Net(nn.Module):
    def __init__(self, img_ch=3, num_classes=2):
        super(U_Net, self).__init__()
        
# encode
        self.Conv1 = conv_block(ch_in=img_ch, ch_out=64)

        self.Maxpool = nn.MaxPool2d(kernel_size=2, stride=2)

        self.Conv2 = conv_block(ch_in=64, ch_out=128)
        self.Maxpool = nn.MaxPool2d(kernel_size=2, stride=2)

        self.Conv3 = conv_block(ch_in=128, ch_out=256)

        self.Maxpool = nn.MaxPool2d(kernel_size=2, stride=2)

        self.Conv4 = conv_block(ch_in=256, ch_out=512)

        self.Maxpool = nn.MaxPool2d(kernel_size=2, stride=2)

        self.Conv5 = conv_block(ch_in=512, ch_out=1024)

# Decoding block
        self.Up5 = up_conv(ch_in=1024, ch_out=512)

        self.Up_conv5 = conv_block(ch_in=1024, ch_out=512)

        self.Up4 = up_conv(ch_in=512, ch_out=256)

        self.Up_conv4 = conv_block(ch_in=512, ch_out=256)

        self.Up3 = up_conv(ch_in=256, ch_out=128)

        self.Up_conv3 = conv_block(ch_in=256, ch_out=128)

        self.Up2 = up_conv(ch_in=128, ch_out=64)

        self.Up_conv2 = conv_block(ch_in=128, ch_out=64)

        self.Conv_1x1 = nn.Conv2d(64, num_classes, kernel_size=1, stride=1, padding=0)

    def forward(self, x):
        # encoding path
        x1 = self.Conv1(x)
#         x1 = self.CBAM1(x1)
        x2 = self.Maxpool(x1)

        x2 = self.Conv2(x2)
#         x2 = self.CBAM2(x2)
        
        x3 = self.Maxpool(x2)

        x3 = self.Conv3(x3)
#         x3 = self.CBAM3(x3)
    
        x4 = self.Maxpool(x3)

        x4 = self.Conv4(x4)
#         x4 = self.CBAM4(x4)
   
        x5 = self.Maxpool(x4)

        x5 = self.Conv5(x5)

        # decoding + concat path
        d5 = self.Up5(x5)
        d5 = torch.cat((x4, d5), dim=1)
        d5 = self.Up_conv5(d5)

        d4 = self.Up4(d5)
        d4 = torch.cat((x3, d4), dim=1)
        d4 = self.Up_conv4(d4)

        d3 = self.Up3(d4)
        d3 = torch.cat((x2, d3), dim=1)
        d3 = self.Up_conv3(d3)

        d2 = self.Up2(d3)
        d2 = torch.cat((x1, d2), dim=1)
        d2 = self.Up_conv2(d2)

        d1 = self.Conv_1x1(d2)
        d1 = F.softmax(d1, dim=1)
        return d1


# -----------------------------------Segnet----------------------------------
import torch
import torch.nn as nn
import torch.nn.functional as F
from collections import OrderedDict

class SegNet(nn.Module):
    # modified
    def __init__(self, img_ch=3, num_classes=2):
        super(SegNet, self).__init__()


        batchNorm_momentum = 0.1
#         self.Conv1 = conv_block(ch_in=img_ch, ch_out=64)
        self.conv11 = nn.Conv2d(3, 64, kernel_size=3, padding=1)
        self.bn11 = nn.BatchNorm2d(64, momentum= batchNorm_momentum)
        self.conv12 = nn.Conv2d(64, 64, kernel_size=3, padding=1)
        self.bn12 = nn.BatchNorm2d(64, momentum= batchNorm_momentum)

        self.conv21 = nn.Conv2d(64, 128, kernel_size=3, padding=1)
        self.bn21 = nn.BatchNorm2d(128, momentum= batchNorm_momentum)
        self.conv22 = nn.Conv2d(128, 128, kernel_size=3, padding=1)
        self.bn22 = nn.BatchNorm2d(128, momentum= batchNorm_momentum)

        self.conv31 = nn.Conv2d(128, 256, kernel_size=3, padding=1)
        self.bn31 = nn.BatchNorm2d(256, momentum= batchNorm_momentum)
        self.conv32 = nn.Conv2d(256, 256, kernel_size=3, padding=1)
        self.bn32 = nn.BatchNorm2d(256, momentum= batchNorm_momentum)
        self.conv33 = nn.Conv2d(256, 256, kernel_size=3, padding=1)
        self.bn33 = nn.BatchNorm2d(256, momentum= batchNorm_momentum)

        self.conv41 = nn.Conv2d(256, 512, kernel_size=3, padding=1)
        self.bn41 = nn.BatchNorm2d(512, momentum= batchNorm_momentum)
        self.conv42 = nn.Conv2d(512, 512, kernel_size=3, padding=1)
        self.bn42 = nn.BatchNorm2d(512, momentum= batchNorm_momentum)
        self.conv43 = nn.Conv2d(512, 512, kernel_size=3, padding=1)
        self.bn43 = nn.BatchNorm2d(512, momentum= batchNorm_momentum)

        self.conv51 = nn.Conv2d(512, 512, kernel_size=3, padding=1)
        self.bn51 = nn.BatchNorm2d(512, momentum= batchNorm_momentum)
        self.conv52 = nn.Conv2d(512, 512, kernel_size=3, padding=1)
        self.bn52 = nn.BatchNorm2d(512, momentum= batchNorm_momentum)
        self.conv53 = nn.Conv2d(512, 512, kernel_size=3, padding=1)
        self.bn53 = nn.BatchNorm2d(512, momentum= batchNorm_momentum)

        self.conv53d = nn.Conv2d(512, 512, kernel_size=3, padding=1)
        self.bn53d = nn.BatchNorm2d(512, momentum= batchNorm_momentum)
        self.conv52d = nn.Conv2d(512, 512, kernel_size=3, padding=1)
        self.bn52d = nn.BatchNorm2d(512, momentum= batchNorm_momentum)
        self.conv51d = nn.Conv2d(512, 512, kernel_size=3, padding=1)
        self.bn51d = nn.BatchNorm2d(512, momentum= batchNorm_momentum)

        self.conv43d = nn.Conv2d(512, 512, kernel_size=3, padding=1)
        self.bn43d = nn.BatchNorm2d(512, momentum= batchNorm_momentum)
        self.conv42d = nn.Conv2d(512, 512, kernel_size=3, padding=1)
        self.bn42d = nn.BatchNorm2d(512, momentum= batchNorm_momentum)
        self.conv41d = nn.Conv2d(512, 256, kernel_size=3, padding=1)
        self.bn41d = nn.BatchNorm2d(256, momentum= batchNorm_momentum)

        self.conv33d = nn.Conv2d(256, 256, kernel_size=3, padding=1)
        self.bn33d = nn.BatchNorm2d(256, momentum= batchNorm_momentum)
        self.conv32d = nn.Conv2d(256, 256, kernel_size=3, padding=1)
        self.bn32d = nn.BatchNorm2d(256, momentum= batchNorm_momentum)
        self.conv31d = nn.Conv2d(256,  128, kernel_size=3, padding=1)
        self.bn31d = nn.BatchNorm2d(128, momentum= batchNorm_momentum)

        self.conv22d = nn.Conv2d(128, 128, kernel_size=3, padding=1)
        self.bn22d = nn.BatchNorm2d(128, momentum= batchNorm_momentum)
        self.conv21d = nn.Conv2d(128, 64, kernel_size=3, padding=1)
        self.bn21d = nn.BatchNorm2d(64, momentum= batchNorm_momentum)

        self.conv12d = nn.Conv2d(64, 64, kernel_size=3, padding=1)
        self.bn12d = nn.BatchNorm2d(64, momentum= batchNorm_momentum)
        self.conv11d = nn.Conv2d(64, num_classes, kernel_size=3, padding=1)


    def forward(self, x):

        # Stage 1
        x11 = F.relu(self.bn11(self.conv11(x)))
        x12 = F.relu(self.bn12(self.conv12(x11)))
        x1p, id1 = F.max_pool2d(x12,kernel_size=2, stride=2,return_indices=True)

        # Stage 2
        x21 = F.relu(self.bn21(self.conv21(x1p)))
        x22 = F.relu(self.bn22(self.conv22(x21)))
        x2p, id2 = F.max_pool2d(x22,kernel_size=2, stride=2,return_indices=True)

        # Stage 3
        x31 = F.relu(self.bn31(self.conv31(x2p)))
        x32 = F.relu(self.bn32(self.conv32(x31)))
        x33 = F.relu(self.bn33(self.conv33(x32)))
        x3p, id3 = F.max_pool2d(x33,kernel_size=2, stride=2,return_indices=True)

        # Stage 4
        x41 = F.relu(self.bn41(self.conv41(x3p)))
        x42 = F.relu(self.bn42(self.conv42(x41)))
        x43 = F.relu(self.bn43(self.conv43(x42)))
        x4p, id4 = F.max_pool2d(x43,kernel_size=2, stride=2,return_indices=True)

        # Stage 5
        x51 = F.relu(self.bn51(self.conv51(x4p)))
        x52 = F.relu(self.bn52(self.conv52(x51)))
        x53 = F.relu(self.bn53(self.conv53(x52)))
        x5p, id5 = F.max_pool2d(x53,kernel_size=2, stride=2,return_indices=True)


        # Stage 5d
        x5d = F.max_unpool2d(x5p, id5, kernel_size=2, stride=2)
        x53d = F.relu(self.bn53d(self.conv53d(x5d)))
        x52d = F.relu(self.bn52d(self.conv52d(x53d)))
        x51d = F.relu(self.bn51d(self.conv51d(x52d)))

        # Stage 4d
        x4d = F.max_unpool2d(x51d, id4, kernel_size=2, stride=2)
        x43d = F.relu(self.bn43d(self.conv43d(x4d)))
        x42d = F.relu(self.bn42d(self.conv42d(x43d)))
        x41d = F.relu(self.bn41d(self.conv41d(x42d)))

        # Stage 3d
        x3d = F.max_unpool2d(x41d, id3, kernel_size=2, stride=2)
        x33d = F.relu(self.bn33d(self.conv33d(x3d)))
        x32d = F.relu(self.bn32d(self.conv32d(x33d)))
        x31d = F.relu(self.bn31d(self.conv31d(x32d)))

        # Stage 2d
        x2d = F.max_unpool2d(x31d, id2, kernel_size=2, stride=2)
        x22d = F.relu(self.bn22d(self.conv22d(x2d)))
        x21d = F.relu(self.bn21d(self.conv21d(x22d)))

        # Stage 1d
        x1d = F.max_unpool2d(x21d, id1, kernel_size=2, stride=2)
        x12d = F.relu(self.bn12d(self.conv12d(x1d)))
        x11d = self.conv11d(x12d)

        return x11d

    def load_from_segnet(self, model_path):
        s_dict = self.state_dict()# create a copy of the state dict
        th = torch.load(model_path).state_dict() # load the weigths
        # for name in th:
            # s_dict[corresp_name[name]] = th[name]
        self.load_state_dict(th)
        
        
        

#########################################################################
####################    deeplabv3+  #########################
import torch
import torch.nn as nn
import torch.nn.functional as F
from nets.xception import xception
from nets.mobilenetv2 import mobilenetv2

class MobileNetV2(nn.Module):
    def __init__(self, downsample_factor=8, pretrained=True):
        super(MobileNetV2, self).__init__()
        from functools import partial
        
        model           = mobilenetv2(pretrained)
        self.features   = model.features[:-1]

        self.total_idx  = len(self.features)
        self.down_idx   = [2, 4, 7, 14]

        if downsample_factor == 8:
            for i in range(self.down_idx[-2], self.down_idx[-1]):
                self.features[i].apply(
                    partial(self._nostride_dilate, dilate=2)
                )
            for i in range(self.down_idx[-1], self.total_idx):
                self.features[i].apply(
                    partial(self._nostride_dilate, dilate=4)
                )
        elif downsample_factor == 16:
            for i in range(self.down_idx[-1], self.total_idx):
                self.features[i].apply(
                    partial(self._nostride_dilate, dilate=2)
                )
        
    def _nostride_dilate(self, m, dilate):
        classname = m.__class__.__name__
        if classname.find('Conv') != -1:
            if m.stride == (2, 2):
                m.stride = (1, 1)
                if m.kernel_size == (3, 3):
                    m.dilation = (dilate//2, dilate//2)
                    m.padding = (dilate//2, dilate//2)
            else:
                if m.kernel_size == (3, 3):
                    m.dilation = (dilate, dilate)
                    m.padding = (dilate, dilate)

    def forward(self, x):
        low_level_features = self.features[:4](x)
        x = self.features[4:](low_level_features)
        return low_level_features, x 


#-----------------------------------------#
#ASPP feature extraction module
 #Feature extraction using dilated convolutions with different dilation rates
#-----------------------------------------#
class ASPP(nn.Module):
	def __init__(self, dim_in, dim_out, rate=1, bn_mom=0.1):
		super(ASPP, self).__init__()
		self.branch1 = nn.Sequential(
				nn.Conv2d(dim_in, dim_out, 1, 1, padding=0, dilation=rate,bias=True),
				nn.BatchNorm2d(dim_out, momentum=bn_mom),
				nn.ReLU(inplace=True),
		)
		self.branch2 = nn.Sequential(
				nn.Conv2d(dim_in, dim_out, 3, 1, padding=6*rate, dilation=6*rate, bias=True),
				nn.BatchNorm2d(dim_out, momentum=bn_mom),
				nn.ReLU(inplace=True),	
		)
		self.branch3 = nn.Sequential(
				nn.Conv2d(dim_in, dim_out, 3, 1, padding=12*rate, dilation=12*rate, bias=True),
				nn.BatchNorm2d(dim_out, momentum=bn_mom),
				nn.ReLU(inplace=True),	
		)
		self.branch4 = nn.Sequential(
				nn.Conv2d(dim_in, dim_out, 3, 1, padding=18*rate, dilation=18*rate, bias=True),
				nn.BatchNorm2d(dim_out, momentum=bn_mom),
				nn.ReLU(inplace=True),	
		)
		self.branch5_conv = nn.Conv2d(dim_in, dim_out, 1, 1, 0,bias=True)
		self.branch5_bn = nn.BatchNorm2d(dim_out, momentum=bn_mom)
		self.branch5_relu = nn.ReLU(inplace=True)

		self.conv_cat = nn.Sequential(
				nn.Conv2d(dim_out*5, dim_out, 1, 1, padding=0,bias=True),
				nn.BatchNorm2d(dim_out, momentum=bn_mom),
				nn.ReLU(inplace=True),		
		)

	def forward(self, x):
		[b, c, row, col] = x.size()

		conv1x1 = self.branch1(x)
		conv3x3_1 = self.branch2(x)
		conv3x3_2 = self.branch3(x)
		conv3x3_3 = self.branch4(x)

		global_feature = torch.mean(x,2,True)
		global_feature = torch.mean(global_feature,3,True)
		global_feature = self.branch5_conv(global_feature)
		global_feature = self.branch5_bn(global_feature)
		global_feature = self.branch5_relu(global_feature)
		global_feature = F.interpolate(global_feature, (row, col), None, 'bilinear', True)
		

		feature_cat = torch.cat([conv1x1, conv3x3_1, conv3x3_2, conv3x3_3, global_feature], dim=1)
		result = self.conv_cat(feature_cat)
		return result

class DeepLab(nn.Module):
    def __init__(self, num_classes, backbone="mobilenet", pretrained=True, downsample_factor=16):
        super(DeepLab, self).__init__()
        if backbone=="xception":

            self.backbone = xception(downsample_factor=downsample_factor, pretrained=pretrained)
            in_channels = 2048
            low_level_channels = 256
        elif backbone=="mobilenet":

            self.backbone = MobileNetV2(downsample_factor=downsample_factor, pretrained=pretrained)
            in_channels = 320
#             low_level_channels = 24
            low_level_channels = 96
        else:
            raise ValueError('Unsupported backbone - `{}`, Use mobilenet, xception.'.format(backbone))


        self.aspp = ASPP(dim_in=in_channels, dim_out=256, rate=16//downsample_factor)
        

        self.shortcut_conv = nn.Sequential(
            nn.Conv2d(low_level_channels, 48, 1),
            nn.BatchNorm2d(48),
            nn.ReLU(inplace=True)
        )		

        self.cat_conv = nn.Sequential(
            nn.Conv2d(48+256, 256, 3, stride=1, padding=1),
            nn.BatchNorm2d(256),
            nn.ReLU(inplace=True),
            nn.Dropout(0.5),

            nn.Conv2d(256, 256, 3, stride=1, padding=1),
            nn.BatchNorm2d(256),
            nn.ReLU(inplace=True),

            nn.Dropout(0.1),
        )
        self.cls_conv = nn.Conv2d(256, num_classes, 1, stride=1)

    def forward(self, x):
        H, W = x.size(2), x.size(3)

        low_level_features, x = self.backbone(x)
        x = self.aspp(x)
        low_level_features = self.shortcut_conv(low_level_features)
        

        x = F.interpolate(x, size=(low_level_features.size(2), low_level_features.size(3)), mode='bilinear', align_corners=True)
        x = self.cat_conv(torch.cat((x, low_level_features), dim=1))
        x = self.cls_conv(x)
        x = F.interpolate(x, size=(H, W), mode='bilinear', align_corners=True)
        return x

    

    


################################
###########################dsatnet###########################
import torch
import torch.nn as nn
import torch.nn.functional as F
from timm.models.layers import trunc_normal_, DropPath
from timm.models.registry import register_model

from torch.nn import TransformerEncoderLayer
import math


def bchw2bcl(x):
    b,c,h,w = x.shape
    return x.view(b,c,h*w).contiguous()

def bchw2blc(x):
    b,c,h,w = x.shape
    return x.view(b,c,h*w).permute(0,2,1).contiguous()

def bcl2bchw(x):
    b,c,l = x.shape
    h = int(math.sqrt(l))
    w = h
    return x.view(b,c,h,w).contiguous()

def blc2bchw(x):
    b,l,c = x.shape
    h = int(math.sqrt(l))
    w = h
    return x.view(b,h,w,c).permute(0,3,1,2).contiguous()


class Block(nn.Module):
    r""" ConvNeXt Block. There are two equivalent implementations:
    (1) DwConv -> LayerNorm (channels_first) -> 1x1 Conv -> GELU -> 1x1 Conv; all in (N, C, H, W)
    (2) DwConv -> Permute to (N, H, W, C); LayerNorm (channels_last) -> Linear -> GELU -> Linear; Permute back
    We use (2) as we find it slightly faster in PyTorch
    
    Args:
        dim (int): Number of input channels.
        drop_path (float): Stochastic depth rate. Default: 0.0
        layer_scale_init_value (float): Init value for Layer Scale. Default: 1e-6.
    """
    def __init__(self, dim, drop_path=0., layer_scale_init_value=1e-6):
        super().__init__()
        self.dwconv = nn.Conv2d(dim, dim, kernel_size=7, padding=3, groups=dim) # depthwise conv
        self.norm = LayerNorm(dim, eps=1e-6)
        self.pwconv1 = nn.Linear(dim, 4 * dim) # pointwise/1x1 convs, implemented with linear layers
        self.act = nn.GELU()
        self.pwconv2 = nn.Linear(4 * dim, dim)
        self.gamma = nn.Parameter(layer_scale_init_value * torch.ones((dim)),
                                    requires_grad=True) if layer_scale_init_value > 0 else None
        self.drop_path = DropPath(drop_path) if drop_path > 0. else nn.Identity()

    def forward(self, x):
        input = x
        x = self.dwconv(x)
        x = x.permute(0, 2, 3, 1) # (N, C, H, W) -> (N, H, W, C)
        x = self.norm(x)
        x = self.pwconv1(x)
        x = self.act(x)
        x = self.pwconv2(x)
        if self.gamma is not None:
            x = self.gamma * x
        x = x.permute(0, 3, 1, 2) # (N, H, W, C) -> (N, C, H, W)

        x = input + self.drop_path(x)
        return x


class ConvNeXt(nn.Module):
    r""" ConvNeXt
        A PyTorch impl of : `A ConvNet for the 2020s`  -
          https://arxiv.org/pdf/2201.03545.pdf

    Args:
        in_chans (int): Number of input image channels. Default: 3
        num_classes (int): Number of classes for classification head. Default: 1000
        depths (tuple(int)): Number of blocks at each stage. Default: [3, 3, 9, 3]
        dims (int): Feature dimension at each stage. Default: [96, 192, 384, 768]
        drop_path_rate (float): Stochastic depth rate. Default: 0.
        layer_scale_init_value (float): Init value for Layer Scale. Default: 1e-6.
        head_init_scale (float): Init scaling value for classifier weights and biases. Default: 1.
    """
    def __init__(self, in_chans=3, sp=True,
                 depths=[3, 3, 9, 3], dims=[96, 192, 384, 768], drop_path_rate=0.,
                 layer_scale_init_value=1e-6):
        super().__init__()

        self.downsample_layers = nn.ModuleList() # stem and 3 intermediate downsampling conv layers
        stem = nn.Sequential(
            nn.Conv2d(in_chans, dims[0], kernel_size=4, stride=4),
            LayerNorm(dims[0], eps=1e-6, data_format="channels_first")
        )
        self.downsample_layers.append(stem)
        for i in range(3):
            downsample_layer = nn.Sequential(
                    LayerNorm(dims[i], eps=1e-6, data_format="channels_first"),
                    nn.Conv2d(dims[i], dims[i+1], kernel_size=2, stride=2),
            )
            self.downsample_layers.append(downsample_layer)

        self.stages = nn.ModuleList() # 4 feature resolution stages, each consisting of multiple residual blocks
        dp_rates=[x.item() for x in torch.linspace(0, drop_path_rate, sum(depths))]
        cur = 0
        for i in range(4):
            stage = nn.Sequential(
                *[Block(dim=dims[i], drop_path=dp_rates[cur + j],
                layer_scale_init_value=layer_scale_init_value) for j in range(depths[i])]
            )
            self.stages.append(stage)
            cur += depths[i]

        self.norm = nn.LayerNorm(dims[-1], eps=1e-6) # final norm layer
        
        self.sp = sp

        if  self.sp: # for 512x512 input
            self.sfs = nn.ModuleList(
                [SpatialFormer(96,128),
                SpatialFormer(192,64),
                SpatialFormer(384,32),
                SpatialFormer(768,16)]
            )
#         if  self.sp: # for 256 256 input
#             self.sfs = nn.ModuleList(
#                 [SpatialFormer(48, 128),
#                 SpatialFormer(96, 64),
#                 SpatialFormer(192, 32),
#                 SpatialFormer(384, 16)]
#             )
        self.apply(self._init_weights)


    def _init_weights(self, m):
        if isinstance(m, (nn.Conv2d, nn.Linear)):
            trunc_normal_(m.weight, std=.02)
            #nn.init.constant_(m.bias, 0)

    def forward_features(self, x):
        stages_out = []
        for i in range(4):
            x = self.downsample_layers[i](x)
            x = self.stages[i](x)
            if  self.sp:
                x = x + self.sfs[i](x)
            stages_out.append(x)
        return stages_out

    def forward(self, x):
        x = self.forward_features(x)
        """
        torch.Size([1, 96, 128, 128])
        torch.Size([1, 192, 64, 64])
        torch.Size([1, 384, 32, 32])
        torch.Size([1, 768, 16, 16])
        """
        return x


class LayerNorm(nn.Module):
    r""" LayerNorm that supports two data formats: channels_last (default) or channels_first.
    The ordering of the dimensions in the inputs. channels_last corresponds to inputs with
    shape (batch_size, height, width, channels) while channels_first corresponds to inputs
    with shape (batch_size, channels, height, width).
    """
    def __init__(self, normalized_shape, eps=1e-6, data_format="channels_last"):
        super().__init__()
        self.weight = nn.Parameter(torch.ones(normalized_shape))
        self.bias = nn.Parameter(torch.zeros(normalized_shape))
        self.eps = eps
        self.data_format = data_format
        if self.data_format not in ["channels_last", "channels_first"]:
            raise NotImplementedError
        self.normalized_shape = (normalized_shape, )
    
    def forward(self, x):
        if self.data_format == "channels_last":
            return F.layer_norm(x, self.normalized_shape, self.weight, self.bias, self.eps)
        elif self.data_format == "channels_first":
            u = x.mean(1, keepdim=True)
            s = (x - u).pow(2).mean(1, keepdim=True)
            x = (x - u) / torch.sqrt(s + self.eps)
            x = self.weight[:, None, None] * x + self.bias[:, None, None]
            return x


model_urls = {
    "convnext_tiny_1k": "https://dl.fbaipublicfiles.com/convnext/convnext_tiny_1k_224_ema.pth",
    "convnext_tiny_22k": "https://dl.fbaipublicfiles.com/convnext/convnext_tiny_22k_224.pth",
}


@register_model
def convnext_encoder(pretrained=False,in_22k=False,sp=True, **kwargs):
    model = ConvNeXt(depths=[3, 3, 9, 3], dims=[96, 192, 384, 768], sp=sp,**kwargs)
#     model = ConvNeXt(depths=[3, 3, 9, 3], dims=[48,96, 192, 384], sp=sp,**kwargs)
    if pretrained:
        url = model_urls['convnext_tiny_22k'] if in_22k else model_urls['convnext_tiny_1k']
        checkpoint = torch.hub.load_state_dict_from_url(url=url, map_location="cpu", check_hash=True)
        model.load_state_dict(checkpoint["model"],strict=False)
    return model


class ConvBNReLU(nn.Sequential):
    def __init__(self, in_channels, out_channels, kernel_size=3, dilation=1, stride=1, norm_layer=nn.BatchNorm2d, bias=False):
        super(ConvBNReLU, self).__init__(
            nn.Conv2d(in_channels, out_channels, kernel_size=kernel_size, bias=bias,
                      dilation=dilation, stride=stride, padding=((stride - 1) + dilation * (kernel_size - 1)) // 2),
            norm_layer(out_channels),
            nn.ReLU6()
        )


class ConvChannelEmbeding(nn.Module):
    def __init__(self,in_c,down_ratio):
        super(ConvChannelEmbeding,self).__init__()

        self.in_c = in_c
        self.channel_embeding = nn.Sequential(
            nn.Conv2d(in_c,in_c,down_ratio,down_ratio,0,groups=in_c),
            nn.BatchNorm2d(in_c),
            nn.ReLU6()
        )

    def forward(self,x):
        """
        torch.Size([1, 64, 256, 256]) x1    32
        torch.Size([1, 64, 128, 128]) x2    16
        torch.Size([1, 128, 64, 64]) x3     8
        torch.Size([1, 256, 32, 32]) x4     4
        torch.Size([1, 512, 16, 16]) x5
        """
              
        x = self.channel_embeding(x)
        return x


class ChannelAttnBlock(nn.Module):
    def __init__(self,in_c,down_ratio,h,heads):
        super(ChannelAttnBlock,self).__init__()

        self.in_c = in_c
        self.down_ratio = down_ratio
        
        self.dim = int((h//down_ratio)*(h//down_ratio))
#         self.dim = int((h//down_ratio)*2)
        self.heads = heads
        #self.num_layers = num_layers

        self.ce = ConvChannelEmbeding(self.in_c,self.down_ratio)

        self.pos_embed = nn.Parameter(torch.zeros(1, self.in_c, self.dim))
        self.pos_drop = nn.Dropout(p=0.1)

        self.attn = nn.Sequential(
            TransformerEncoderLayer(self.dim,self.heads,self.dim*4),
            TransformerEncoderLayer(self.dim,self.heads,self.dim*4),
            TransformerEncoderLayer(self.dim,self.heads,self.dim*4),
            TransformerEncoderLayer(self.dim,self.heads,self.dim*4)
        )

        self.up = nn.UpsamplingBilinear2d(scale_factor=self.down_ratio)

        self.apply(self._init_weights)


    def _init_weights(self, m):
        if isinstance(m, nn.Linear):
            trunc_normal_(m.weight, std=.02)
            if isinstance(m, nn.Linear) and m.bias is not None:
                nn.init.constant_(m.bias, 0)
        elif isinstance(m, nn.LayerNorm):
            nn.init.constant_(m.bias, 0)
            nn.init.constant_(m.weight, 1.0)
        elif isinstance(m, nn.Conv2d):
            nn.init.kaiming_normal_(m.weight, mode='fan_out')
            if m.bias is not None:
                nn.init.zeros_(m.bias)
        elif isinstance(m, nn.BatchNorm2d):
            nn.init.ones_(m.weight)
            nn.init.zeros_(m.bias)


    def forward(self,x):
        x = self.ce(x)      # torch.Size([2, 64, 16, 16])
        shortcut = x

        x = bchw2bcl(x)     # torch.Size([2, 64, 256])

        x = self.pos_drop(x + self.pos_embed)
        x = self.attn(x)    # torch.Size([2, 64, 256])
        x = bcl2bchw(x) + shortcut    # torch.Size([2, 64, 16, 16])
        x = self.up(x)      # torch.Size([2, 64, 256, 256])
        return x


class LayerScale(nn.Module):
    '''
    Layer scale module.
    References:
      - https://arxiv.org/abs/2103.17239
    '''
    def __init__(self, in_c, init_value=1e-2):
        super().__init__()
        self.inChannels = in_c
        self.init_value = init_value
        self.layer_scale = nn.Parameter(init_value * torch.ones((in_c)), requires_grad=True)

    def forward(self, x):
        if self.init_value == 0.0:
            return x
        else:
            scale = self.layer_scale.unsqueeze(-1).unsqueeze(-1)
            return scale * x


class DWConv3x3(nn.Module):
    def __init__(self, in_c):
        super(DWConv3x3, self).__init__()
        self.conv = nn.Conv2d(in_c, in_c, 3, 1, 1, bias=True, groups=in_c)

    def forward(self, x):
        x = self.conv(x)
        return x


class FFN(nn.Module):
    def __init__(self, in_c, out_c, hid_c, ls=1e-2,drop=0.0):
        super().__init__()

        self.norm = nn.BatchNorm2d(in_c)

        self.fc1 = nn.Conv2d(in_c, hid_c, 1)
        self.dwconv = DWConv3x3(hid_c)
        self.act = nn.GELU()
        self.fc2 = nn.Conv2d(hid_c, out_c, 1)

        self.layer_scale = LayerScale(in_c, init_value=ls)
        self.drop = nn.Dropout(p=drop)

    def forward(self, x):
        
        shortcut = x.clone()

        # ffn
        x = self.norm(x)
        x = self.fc1(x)
        x = self.dwconv(x)
        x = self.act(x)
        x = self.fc2(x)

        # layer scale
        x = self.layer_scale(x)
        x = self.drop(x)

        out = shortcut + x
        return out


class LocalConvAttention(nn.Module):

    def __init__(self, dim):
        super(LocalConvAttention, self).__init__()
        
        # aggression local info
        self.conv0 = nn.Conv2d(dim, dim, 3, padding=1, groups=dim)

        self.conv0_1 = nn.Conv2d(dim, dim, (1,5), padding=(0, 2), groups=dim)
        self.conv0_2 = nn.Conv2d(dim, dim, (5,1), padding=(2, 0), groups=dim)

        self.conv1_1 = nn.Conv2d(dim, dim, (1,11), padding=(0,5), groups=dim)
        self.conv1_2 = nn.Conv2d(dim, dim, (11,1), padding=(5,0), groups=dim)

        self.conv3 = nn.Conv2d(dim, dim, 1) # channel mixer

    def forward(self, x):
        shortcut = x.clone()
        
        x_33 = self.conv0(x)

        x_15 = self.conv0_1(x)
        x_15 = self.conv0_2(x_15)

        x_111 = self.conv1_1(x)
        x_111 = self.conv1_2(x_111)

        add = x_33 + x_15 + x_111
        
        mixer = self.conv3(add)
        out = mixer * shortcut

        return out


class GlobalSelfAttentionV3(nn.Module):
    def __init__(self, dim, h ,drop=0.0):
        super(GlobalSelfAttentionV3, self).__init__()
        
        # aggression local info
        self.local_embed = nn.Sequential(
            nn.Conv2d(dim, dim//4, 4, 4 , groups=dim//4),
            nn.BatchNorm2d(dim//4),
            nn.ReLU6())

        self.dim = dim//4
        self.real_h = int(h//4)
        self.window_size = [self.real_h,self.real_h]
        
        if self.dim <=64:
            self.num_heads = 2
        else:
            self.num_heads = 4

        head_dim = self.dim // self.num_heads
        self.scale = head_dim ** -0.5

        # define a parameter table of relative position bias
        self.relative_position_bias_table = nn.Parameter(
            torch.zeros((2 * self.window_size[0] - 1) * (2 * self.window_size[1] - 1), self.num_heads))  # 2*Wh-1 * 2*Ww-1, nH

        # get pair-wise relative position index for each token inside the window
        coords_h = torch.arange(self.window_size[0])
        coords_w = torch.arange(self.window_size[1])
        coords = torch.stack(torch.meshgrid([coords_h, coords_w]))  # 2, Wh, Ww
        coords_flatten = torch.flatten(coords, 1)  # 2, Wh*Ww
        relative_coords = coords_flatten[:, :, None] - coords_flatten[:, None, :]  # 2, Wh*Ww, Wh*Ww
        relative_coords = relative_coords.permute(1, 2, 0).contiguous()  # Wh*Ww, Wh*Ww, 2
        relative_coords[:, :, 0] += self.window_size[0] - 1  # shift to start from 0
        relative_coords[:, :, 1] += self.window_size[1] - 1
        relative_coords[:, :, 0] *= 2 * self.window_size[1] - 1
        relative_position_index = relative_coords.sum(-1)  # Wh*Ww, Wh*Ww
        self.register_buffer("relative_position_index", relative_position_index)
        trunc_normal_(self.relative_position_bias_table, std=.02)

        self.softmax = nn.Softmax(dim=-1)
        self.qkv = nn.Linear(self.dim, self.dim * 3, bias=False)
        self.attn_drop = nn.Dropout(drop)
        self.proj = nn.Linear(self.dim, self.dim)
        self.proj_drop = nn.Dropout(drop)

        self.conv_out = nn.Conv2d(self.dim, dim, 1, 1 )
        self.up = nn.UpsamplingBilinear2d(scale_factor=4)

    def forward(self, x):
                
        # local embed
        x = self.local_embed(x) # b c h w
        b,c,h,w = x.shape
        x = x.view(b,c,h*w).permute(0,2,1).contiguous() # blc torch.Size([1, 256, 64])

        # self-attn
        B_, N, C = x.shape
        qkv = self.qkv(x)
        qkv = qkv.reshape(B_, N, 3, self.num_heads, C // self.num_heads).permute(2, 0, 3, 1, 4).contiguous()
        q, k, v = qkv[0], qkv[1], qkv[2]  # make torchscript happy (cannot use tensor as tuple)

        q = q * self.scale
        attn = (q @ k.transpose(-2, -1))

        relative_position_bias = self.relative_position_bias_table[self.relative_position_index.view(-1)].view(
            self.window_size[0] * self.window_size[1], self.window_size[0] * self.window_size[1], -1)  # Wh*Ww,Wh*Ww,nH
        relative_position_bias = relative_position_bias.permute(2, 0, 1).contiguous()  # nH, Wh*Ww, Wh*Ww
        attn = attn + relative_position_bias.unsqueeze(0)
        attn = self.softmax(attn)
        attn = self.attn_drop(attn)

        x = (attn @ v).transpose(1, 2).reshape(B_, N, C).contiguous()
        x = self.proj(x)
        x = self.proj_drop(x)

        x = blc2bchw(x)
        out = self.up(self.conv_out(x))
       
        return out


class SpatialFormer(nn.Module):
    def __init__(self, dim, h, ls=1e-2, drop=0.0,):
        super(SpatialFormer,self).__init__()
        self.norm = nn.BatchNorm2d(dim)
        self.proj1 = nn.Conv2d(dim, dim, 1)
        self.act = nn.GELU()

        self.detail_attn = LocalConvAttention(dim)
        self.global_attn = GlobalSelfAttentionV3(dim,h)

        self.proj2 = nn.Conv2d(dim, dim, 1)
        self.layer_scale = LayerScale(dim, init_value=ls)
        self.drop = nn.Dropout(p=drop)

        hidden_dim = 4*dim
        self.ffn = FFN(in_c=dim, out_c=dim, hid_c=hidden_dim, ls=ls, drop=drop)
        
    def forward(self, x):

        shortcut = x.clone()

        # proj1
        x = self.norm(x)
        x = self.proj1(x)
        x = self.act(x)
        
        # attn
        xd = self.detail_attn(x)
        xg = self.global_attn(x)
        attn = xd + xg

        # proj2
        attn = self.proj2(attn)
        attn = self.layer_scale(attn)
        attn = self.drop(attn)

        attn_out = attn + shortcut

        # ffn
        out = self.ffn(attn_out)

        return out


class ConvBNReLU(nn.Sequential):
    def __init__(self, in_channels, out_channels, kernel_size=3,
                dilation=1, stride=1, norm_layer=nn.BatchNorm2d, bias=False,padding=0):
        super(ConvBNReLU, self).__init__(
            nn.Conv2d(in_channels, out_channels, kernel_size=kernel_size, bias=bias,
                      dilation=dilation, stride=stride, padding=padding),
            norm_layer(out_channels),
            nn.ReLU6()
        )


class LRDU(nn.Module):
    def __init__(self,in_c,factor):
        super(LRDU,self).__init__()

        self.up_factor = factor
        self.factor1 = factor*factor//2
        self.factor2 = factor*factor
        self.up = nn.Sequential(
            nn.Conv2d(in_c, self.factor1*in_c, (1,7), padding=(0, 3), groups=in_c),
            nn.Conv2d(self.factor1*in_c, self.factor2*in_c, (7,1), padding=(3, 0), groups=in_c),
            nn.PixelShuffle(factor)
        )

    def forward(self,x):
        x = self.up(x)
        return x


class up_conv(nn.Module):
    def __init__(self,ch_in,ch_out):
        super(up_conv,self).__init__()

        self.up = nn.Sequential(
            LRDU(ch_in,2),
            nn.Conv2d(ch_in,ch_out,kernel_size=3,stride=1,padding=1,bias=True),
		    nn.BatchNorm2d(ch_out),
			nn.ReLU(inplace=True)
        )

    def forward(self,x):
        x = self.up(x)
        return x


class conv_block(nn.Module):
    def __init__(self,ch_in,ch_out):
        super(conv_block,self).__init__()
        self.conv = nn.Sequential(
            nn.Conv2d(ch_in, ch_out, kernel_size=3,stride=1,padding=1,bias=True),
            nn.BatchNorm2d(ch_out),
            nn.ReLU(inplace=True),
            nn.Conv2d(ch_out, ch_out, kernel_size=3,stride=1,padding=1,bias=True),
            nn.BatchNorm2d(ch_out),
            nn.ReLU(inplace=True)
        )

    def forward(self,x):
        x = self.conv(x)
        return x


class dsatnet(nn.Module):
    def __init__(self, n_class=2, pretrained = False):
        super(dsatnet, self).__init__()
        self.n_class = n_class
        self.in_channel = 3

        self.Up5 = up_conv(ch_in=768, ch_out=384)
        self.Up_conv5 = conv_block(ch_in=384*2, ch_out=384)

        self.Up4 = up_conv(ch_in=384, ch_out=192)
        self.Up_conv4 = conv_block(ch_in=384, ch_out=192)

        self.Up3 = up_conv(ch_in=192, ch_out=96)
        self.Up_conv3 = conv_block(ch_in=192, ch_out=96)

        self.Up4x = LRDU(96,4)
        self.convout = nn.Conv2d(96, n_class, kernel_size=1, stride=1, padding=0)

        self.decoder = True

        self.ce1 = SpatialFormer(96,128)
        self.ce2 = SpatialFormer(192,64)
        self.ce3 = SpatialFormer(384,32)
        self.channel_mixer = ChannelAttnBlock(192,down_ratio=16,h=128,heads=2)
            
        self.backbone = convnext_encoder(pretrained,True)

    def _init_weights(self, m):
        if isinstance(m, nn.Linear):
            trunc_normal_(m.weight, std=.02)
            if isinstance(m, nn.Linear) and m.bias is not None:
                nn.init.constant_(m.bias, 0)
        elif isinstance(m, nn.LayerNorm):
            nn.init.constant_(m.bias, 0)
            nn.init.constant_(m.weight, 1.0)
        elif isinstance(m, nn.Conv2d):
            nn.init.kaiming_normal_(m.weight, mode='fan_out')
            if m.bias is not None:
                nn.init.zeros_(m.bias)
        elif isinstance(m, nn.BatchNorm2d):
            nn.init.ones_(m.weight)
            nn.init.zeros_(m.bias)

    def forward(self, x):

        x128,x64,x32,x16 = self.backbone(x)

        """
        torch.Size([1, 96, 128, 128])
        torch.Size([1, 192, 64, 64])
        torch.Size([1, 384, 32, 32])
        torch.Size([1, 768, 16, 16])
        """

        d32 = self.Up5(x16)
        d32 = torch.cat([x32,d32],dim=1)
        d32 = self.Up_conv5(d32)
        if self.decoder:
            d32 =self.ce3(d32) + d32

        d64 = self.Up4(d32)
        d64 = torch.cat([x64,d64],dim=1)
        d64 = self.Up_conv4(d64)
        if self.decoder:
            d64 =self.ce2(d64) + d64

        d128 = self.Up3(d64)
        d128 = torch.cat([x128,d128],dim=1)
        d128 = self.channel_mixer(d128) + d128
        d128 = self.Up_conv3(d128)
        if self.decoder:
            d128 =self.ce1(d128) + d128

        d2 = self.Up4x(d128)
        d1 = self.convout(d2)
        return d1


if __name__ == "__main__":

    model = Model(2,False)
    img = torch.rand((1,3,512,512))
    output = model(img)
    print(output.shape)
    
    if 1:
        from fvcore.nn import FlopCountAnalysis, parameter_count_table
        flops = FlopCountAnalysis(model, img)
        print("FLOPs: %.4f G" % (flops.total()/1e9))

        total_paramters = 0
        for parameter in model.parameters():
            i = len(parameter.size())
            p = 1
            for j in range(i):
                p *= parameter.size(j)
            total_paramters += p
        print("Params: %.4f M" % (total_paramters / 1e6))
        

    
    
########################buildingformer####################################
import torch
import torch.nn as nn
import torch.nn.functional as F
import numpy as np
from einops import rearrange
from timm.models.layers import DropPath, to_2tuple, trunc_normal_
import timm


class MaxPoolLayer(nn.Sequential):
    def __init__(self, kernel_size=3, dilation=1, stride=1):
        super(MaxPoolLayer, self).__init__(
            nn.MaxPool2d(kernel_size=kernel_size, dilation=dilation, stride=stride,
                         padding=((stride - 1) + dilation * (kernel_size - 1)) // 2)
        )


class AvgPoolLayer(nn.Sequential):
    def __init__(self, kernel_size=3, stride=1):
        super(AvgPoolLayer, self).__init__(
            nn.AvgPool2d(kernel_size=kernel_size, stride=stride,
                         padding=(kernel_size-1)//2)
        )


class ConvBNAct(nn.Sequential):
    def __init__(self, in_channels, out_channels, kernel_size=3, dilation=1, stride=1,
                 norm_layer=nn.BatchNorm2d, act_layer=nn.ReLU6, bias=False, inplace=False):
        super(ConvBNAct, self).__init__(
            nn.Conv2d(in_channels, out_channels, kernel_size=kernel_size, bias=bias,
                      dilation=dilation, stride=stride, padding=((stride - 1) + dilation * (kernel_size - 1)) // 2),
            norm_layer(out_channels),
            act_layer(inplace=inplace)
        )


class ConvGeluBN(nn.Sequential):
    def __init__(self, in_channels, out_channels, kernel_size=3, dilation=1, stride=1, bias=False, inplace=False):
        super(ConvGeluBN, self).__init__(
            nn.Conv2d(in_channels, out_channels, kernel_size=kernel_size, bias=bias,
                      dilation=dilation, stride=stride, padding=((stride - 1) + dilation * (kernel_size - 1)) // 2),
            nn.GELU(),
            nn.BatchNorm2d(out_channels)
        )


class ConvBN(nn.Sequential):
    def __init__(self, in_channels, out_channels, kernel_size=3, dilation=1, stride=1, norm_layer=nn.BatchNorm2d, bias=False):
        super(ConvBN, self).__init__(
            nn.Conv2d(in_channels, out_channels, kernel_size=kernel_size, bias=bias,
                      dilation=dilation, stride=stride, padding=((stride - 1) + dilation * (kernel_size - 1)) // 2),
            norm_layer(out_channels)
        )


class Conv(nn.Sequential):
    def __init__(self, in_channels, out_channels, kernel_size=3, dilation=1, stride=1, bias=False):
        super(Conv, self).__init__(
            nn.Conv2d(in_channels, out_channels, kernel_size=kernel_size, bias=bias,
                      dilation=dilation, stride=stride, padding=((stride - 1) + dilation * (kernel_size - 1)) // 2)
        )


class SeparableConvBNAct(nn.Sequential):
    def __init__(self, in_channels, out_channels, kernel_size=3, stride=1, dilation=1,
                 norm_layer=nn.BatchNorm2d, act_layer=nn.ReLU6, inplace=False):
        super(SeparableConvBNAct, self).__init__(
            nn.Conv2d(in_channels, in_channels, kernel_size, stride=stride, dilation=dilation,
                      padding=((stride - 1) + dilation * (kernel_size - 1)) // 2,
                      groups=in_channels, bias=False),
            nn.Conv2d(in_channels, out_channels, kernel_size=1, bias=False),
            norm_layer(out_channels),
            act_layer(inplace=inplace)
        )


class SeparableConvBN(nn.Sequential):
    def __init__(self, in_channels, out_channels, kernel_size=3, stride=1, dilation=1,
                 norm_layer=nn.BatchNorm2d):
        super(SeparableConvBN, self).__init__(
            nn.Conv2d(in_channels, in_channels, kernel_size, stride=stride, dilation=dilation,
                      padding=((stride - 1) + dilation * (kernel_size - 1)) // 2,
                      groups=in_channels, bias=False),
            nn.Conv2d(in_channels, out_channels, kernel_size=1, bias=False),
            norm_layer(out_channels)
        )


class SeparableConv(nn.Sequential):
    def __init__(self, in_channels, out_channels, kernel_size=3, stride=1, dilation=1):
        super(SeparableConv, self).__init__(
            nn.Conv2d(in_channels, in_channels, kernel_size, stride=stride, dilation=dilation,
                      padding=((stride - 1) + dilation * (kernel_size - 1)) // 2,
                      groups=in_channels, bias=False),
            nn.Conv2d(in_channels, out_channels, kernel_size=1, bias=False)
        )


class Mlp(nn.Module):
    def __init__(
            self, in_features, hidden_features=None, out_features=None, act_layer=nn.ReLU6, norm_layer=nn.BatchNorm2d, drop=0.):
        super().__init__()
        out_features = out_features or in_features
        hidden_features = hidden_features or in_features
        self.fc1 = ConvBNAct(in_features, hidden_features, kernel_size=1)
        self.fc2 = nn.Sequential(nn.Conv2d(hidden_features, hidden_features, kernel_size=3, padding=1, groups=hidden_features),
                                 norm_layer(hidden_features),
                                 act_layer())
        self.fc3 = ConvBN(hidden_features, out_features, kernel_size=1)
        self.drop = nn.Dropout(drop)

    def forward(self, x):
        x = self.fc1(x)
        x = self.fc2(x)
        x = self.fc3(x)
        x = self.drop(x)

        return x


class RPE(nn.Module):
    def __init__(self, dim):
        super().__init__()
        self.rpe_conv = nn.Conv2d(dim, dim, kernel_size=3, padding=1, groups=dim)
        self.rpe_norm = nn.BatchNorm2d(dim)

    def forward(self, x):
        return x + self.rpe_norm(self.rpe_conv(x))


class Stem(nn.Module):
    def __init__(self, img_dim=3, out_dim=64, rpe=True):
        super(Stem, self).__init__()
        self.conv1 = ConvBNAct(img_dim, out_dim//2, kernel_size=3, stride=2, inplace=True)
        self.conv2 = ConvBNAct(out_dim//2, out_dim, kernel_size=3, stride=2, inplace=True)
        self.rpe = rpe
        if self.rpe:
            self.proj_rpe = RPE(out_dim)

    def forward(self, x):
        x = self.conv1(x)
        x = self.conv2(x)

        if self.rpe:
            x = self.proj_rpe(x)
        return x


class LWMSA(nn.Module):
    def __init__(self,
                 dim=16,
                 num_heads=8,
                 window_size=16,
                 qkv_bias=False
                 ):
        super().__init__()
        self.num_heads = num_heads
        self.eps = 1e-6
        self.ws = window_size

        self.qkv = Conv(dim, dim*3, kernel_size=1, bias=qkv_bias)
        self.proj = ConvBN(dim, dim, kernel_size=1)

    def pad(self, x, ps):
        _, _, H, W = x.size()
        if W % ps != 0:
            x = F.pad(x, (0, ps - W % ps))
        if H % ps != 0:
            x = F.pad(x, (0, 0, 0, ps - H % ps))
        return x

    def l2_norm(self, x):
        return torch.einsum("bhcn, bhn->bhcn", x, 1 / torch.norm(x, p=2, dim=-2))

    def forward(self, x):
        _, _, H, W = x.shape
        x = self.pad(x, self.ws)

        B, C, Hp, Wp = x.shape
        hh, ww = Hp//self.ws, Wp//self.ws
        # print(x.shape)
        qkv = self.qkv(x)

        q, k, v = rearrange(qkv, 'b (qkv h d) (hh ws1) (ww ws2) -> qkv (b hh ww) h d (ws1 ws2)',
                            b=B, h=self.num_heads, d=C//self.num_heads, qkv=3, ws1=self.ws, ws2=self.ws)

        q = self.l2_norm(q).permute(0, 1, 3, 2)
        k = self.l2_norm(k)
        # print(q.shape, v.shape, k.shape)

        tailor_sum = 1 / (self.ws * self.ws + torch.einsum("bhnc, bhc->bhn", q, torch.sum(k, dim=-1) + self.eps))
        # print(tailor_sum.shape)
        attn = torch.einsum('bhmn, bhcn->bhmc', k, v)
        # print(q.shape, attn.shape)
        attn = torch.einsum("bhnm, bhmc->bhcn", q, attn)
        # print(attn.shape)
        v = torch.einsum("bhcn->bhc", v).unsqueeze(-1)
        v = v.expand(B*hh*ww, self.num_heads, C//self.num_heads,  self.ws * self.ws)
        attn = attn + v
        attn = torch.einsum("bhcn, bhn->bhcn", attn, tailor_sum)
        attn = rearrange(attn, '(b hh ww) h d (ws1 ws2) -> b (h d) (hh ws1) (ww ws2)',
                         b=B, h=self.num_heads, d=C // self.num_heads, ws1=self.ws, ws2=self.ws,
                         hh=Hp // self.ws, ww=Wp // self.ws)
        attn = attn[:, :, :H, :W]

        return attn


class Block(nn.Module):
    def __init__(self, dim=16, num_heads=8,  mlp_ratio=4., qkv_bias=False, drop=0.,
                 drop_path=0., act_layer=nn.ReLU6, norm_layer=nn.BatchNorm2d, window_size=16):
        super().__init__()
        self.norm1 = norm_layer(dim)
        self.ws = window_size
        self.attn = LWMSA(dim, num_heads=num_heads, qkv_bias=qkv_bias,
                          window_size=window_size)

        self.drop_path = DropPath(drop_path) if drop_path > 0. else nn.Identity()
        mlp_hidden_dim = int(dim * mlp_ratio)
        self.mlp = Mlp(in_features=dim, hidden_features=mlp_hidden_dim, out_features=dim, act_layer=act_layer, drop=drop)

    def forward(self, x):
        x = x + self.drop_path(self.attn(self.norm1(x)))
        x = x + self.drop_path(self.mlp(x))
        return x


class PatchMerging(nn.Module):
    def __init__(self, dim, out_dim, norm_layer=nn.BatchNorm2d, rpe=True):
        super().__init__()
        self.dim = dim
        self.out_dim = out_dim
        self.norm = norm_layer(dim)
        self.reduction = nn.Conv2d(dim, out_dim, 2, 2, 0, bias=False)
        self.rpe = rpe
        if self.rpe:
            self.proj_rpe = RPE(out_dim)

    def forward(self, x):
        x = self.norm(x)
        x = self.reduction(x)
        if self.rpe:
            x = self.proj_rpe(x)
        return x


class PatchEmbed(nn.Module):
    """ Image to Patch Embedding

    Args:
        patch_size (int): Patch token size. Default: 4.
        in_chans (int): Number of input image channels. Default: 3.
        embed_dim (int): Number of linear projection output channels. Default: 96.
        norm_layer (nn.Module, optional): Normalization layer. Default: None
    """
    def __init__(self, img_size=(128, 128), img_dim=3, embed_dim=48, out_dim=48, patch_size=4, ape=False):
#     def __init__(self, img_size=(256, 256), img_dim=3, embed_dim=96, out_dim=96, patch_size=4, ape=False):
        super().__init__()
        self.embed_dim = embed_dim

        self.ps = patch_size
        self.proj_ps = nn.Conv2d(img_dim, embed_dim, kernel_size=self.ps, stride=self.ps)
        self.proj = nn.Sequential(ConvBN(embed_dim, embed_dim, kernel_size=3),
                                  nn.GELU(),
                                  ConvBN(embed_dim, out_dim, kernel_size=3),
                                  nn.GELU())

        # absolute position embedding
        self.ape = ape
        if self.ape:
            h, w = img_size[0] // patch_size, img_size[1] // patch_size
            self.absolute_pos_embed = nn.Parameter(torch.zeros(1, embed_dim, h, w))
            trunc_normal_(self.absolute_pos_embed, std=.02)

    def pad(self, x, ps):
        _, _, H, W = x.size()
        if W % ps != 0:
            x = F.pad(x, (0, ps - W % ps))
        if H % ps != 0:
            x = F.pad(x, (0, 0, 0, ps - H % ps))
        return x

    def forward(self, x):
        x = self.pad(x, self.ps)
        _, _, Hp, Wp = x.size()
        x = self.proj_ps(x)
        x = self.proj(x)

        if self.ape:
            absolute_pos_embed = F.interpolate(self.absolute_pos_embed,
                                               size=(Hp // self.ps, Wp // self.ps),
                                               mode='bicubic', align_corners=False)
            x = x + absolute_pos_embed

        return x


class StageModule(nn.Module):
    def __init__(self, num_layers=2, in_dim=48, out_dim=48, num_heads=8, mlp_ratio=4., qkv_bias=False, use_pm=False,
                 drop=0., attn_drop=0., drop_path=0., act_layer=nn.ReLU6, norm_layer=nn.BatchNorm2d, window_size=-1, shuffle=False):
        super().__init__()
        self.use_pm = use_pm
        if self.use_pm:
            self.patch_partition = PatchMerging(in_dim, out_dim)

        self.layers = nn.ModuleList([])
        for idx in range(num_layers):
            self.layers.append(Block(dim=out_dim, num_heads=num_heads, mlp_ratio=mlp_ratio,
                                     qkv_bias=qkv_bias, drop=drop,
                                     drop_path=drop_path, act_layer=act_layer, window_size=window_size,
                                     norm_layer=norm_layer))

    def forward(self, x):
        if self.use_pm:
            x = self.patch_partition(x)

        for block in self.layers:
            x = block(x)

        return x


class BuildFormer(nn.Module):
    def __init__(self, img_dim=3,  mlp_ratio=4., window_sizes=[8, 8, 8, 8],
                 layers=[2, 2, 2, 2], num_heads=[4, 8, 16, 32], dims=[32,64, 128, 256],
                 qkv_bias=False, drop_rate=0., attn_drop_rate=0., drop_path_rate=0.3):
        super().__init__()

        self.stem = Stem(img_dim=img_dim, out_dim=dims[0], rpe=True)
        # self.stem = PatchEmbed(img_size=img_size, img_dim=img_dim, embed_dim=dims[0], out_dim=dims[0], ape=True)
        self.encoder_channels = dims

        dpr = [x.item() for x in torch.linspace(0, drop_path_rate, 4)]  # stochastic depth decay rule
        self.stage1 = StageModule(layers[0], dims[0], dims[0], num_heads[0], mlp_ratio=mlp_ratio, qkv_bias=qkv_bias,
                                  use_pm=False, drop=drop_rate, attn_drop=attn_drop_rate,
                                  drop_path=dpr[0], window_size=window_sizes[0])
        self.stage2 = StageModule(layers[1], dims[0], dims[1], num_heads[1], mlp_ratio=mlp_ratio, qkv_bias=qkv_bias,
                                  use_pm=True, drop=drop_rate, attn_drop=attn_drop_rate,
                                  drop_path=dpr[1], window_size=window_sizes[1])
        self.stage3 = StageModule(layers[2], dims[1], dims[2], num_heads[2], mlp_ratio=mlp_ratio, qkv_bias=qkv_bias,
                                  use_pm=True, drop=drop_rate, attn_drop=attn_drop_rate,
                                  drop_path=dpr[2], window_size=window_sizes[2])
        self.stage4 = StageModule(layers[3], dims[2], dims[3], num_heads[3], mlp_ratio=mlp_ratio, qkv_bias=qkv_bias,
                                  use_pm=True, drop=drop_rate, attn_drop=attn_drop_rate,
                                  drop_path=dpr[3], window_size=window_sizes[3])

    def forward(self, x):
        features = []
        x = self.stem(x)
        x = self.stage1(x)
        features.append(x)
        x = self.stage2(x)
        features.append(x)
        x = self.stage3(x)
        features.append(x)
        x = self.stage4(x)
        features.append(x)

        return features


class DetailPath(nn.Module):
    def __init__(self, embed_dim=32):
        super().__init__()
        dim1 = embed_dim // 4
        dim2 = embed_dim // 2
        self.dp1 = nn.Sequential(ConvBNAct(3, dim1, stride=2, inplace=False),
                                 ConvBNAct(dim1, dim1, stride=1, inplace=False))
        self.dp2 = nn.Sequential(ConvBNAct(dim1, dim2, stride=2, inplace=False),
                                 ConvBNAct(dim2, dim2, stride=1, inplace=False))
        self.dp3 = nn.Sequential(ConvBNAct(dim2, embed_dim, stride=1, inplace=False),
                                 ConvBNAct(embed_dim, embed_dim, stride=1, inplace=False))

    def forward(self, x):
        feats = self.dp1(x)
        feats = self.dp2(feats)
        feats = self.dp3(feats)

        return feats


class FPN(nn.Module):
#     def __init__(self, encoder_channels=(64, 128, 256, 512), decoder_channels=256):
    def __init__(self, encoder_channels=(32, 64, 1288, 256), decoder_channels=128):
        super().__init__()
        self.pre_conv0 = Conv(encoder_channels[0], decoder_channels, kernel_size=1)
        self.pre_conv1 = Conv(encoder_channels[1], decoder_channels, kernel_size=1)
        self.pre_conv2 = Conv(encoder_channels[2], decoder_channels, kernel_size=1)
        self.pre_conv3 = Conv(encoder_channels[3], decoder_channels, kernel_size=1)

        self.post_conv3 = nn.Sequential(ConvBNAct(decoder_channels, decoder_channels),
                                        nn.UpsamplingBilinear2d(scale_factor=2),
                                        ConvBNAct(decoder_channels, decoder_channels),
                                        nn.UpsamplingBilinear2d(scale_factor=2),
                                        ConvBNAct(decoder_channels, decoder_channels))

        self.post_conv2 = nn.Sequential(ConvBNAct(decoder_channels, decoder_channels),
                                        nn.UpsamplingBilinear2d(scale_factor=2),
                                        ConvBNAct(decoder_channels, decoder_channels))

        self.post_conv1 = ConvBNAct(decoder_channels, decoder_channels)
        self.post_conv0 = ConvBNAct(decoder_channels, decoder_channels)

    def upsample_add(self, up, x):
        up = F.interpolate(up, x.size()[-2:], mode='nearest')
        up = up + x
        return up

    def forward(self, x0, x1, x2, x3):
        x3 = self.pre_conv3(x3)
        x2 = self.pre_conv2(x2)
        x1 = self.pre_conv1(x1)
        x0 = self.pre_conv0(x0)

        x2 = self.upsample_add(x3, x2)
        x1 = self.upsample_add(x2, x1)
        x0 = self.upsample_add(x1, x0)

        x3 = self.post_conv3(x3)
        x3 = F.interpolate(x3, x0.size()[-2:], mode='bilinear', align_corners=False)

        x2 = self.post_conv2(x2)
        x2 = F.interpolate(x2, x0.size()[-2:], mode='bilinear', align_corners=False)

        x1 = self.post_conv1(x1)
        x1 = F.interpolate(x1, x0.size()[-2:], mode='bilinear', align_corners=False)

        x0 = self.post_conv0(x0)

        x0 = x3 + x2 + x1 + x0

        return x0

# #     IoU: 78.49; mPA: 87.01; Accuracy: 93.13
class BuildFormerSegDP(nn.Module):
    def __init__(self,
                 decoder_channels=192,
#                  dims=[96, 192, 384, 768],
                 dims=[48,96, 192, 384],
                 window_sizes=[8, 8, 8, 8],
                 num_classes=2):
        super().__init__()
        self.backbone = BuildFormer(layers=[2, 2, 6, 2], num_heads=[4, 8, 16, 32],
                                    dims=dims, window_sizes=window_sizes)

        encoder_channels = self.backbone.encoder_channels
        self.dp = DetailPath(embed_dim=decoder_channels)

        self.fpn = FPN(encoder_channels, decoder_channels)
        self.head = nn.Sequential(ConvBNAct(decoder_channels, encoder_channels[0]),
                                  nn.Dropout(0.1),
                                  nn.UpsamplingBilinear2d(scale_factor=2),
                                  Conv(encoder_channels[0], num_classes, kernel_size=1))

        self.apply(self._init_weights)

    def _init_weights(self, m):
        if isinstance(m, nn.Conv2d):
            trunc_normal_(m.weight, std=0.02)
        elif isinstance(m, nn.Linear):
            trunc_normal_(m.weight, std=0.02)
            if m.bias is not None:
                nn.init.constant_(m.bias, 0)
        elif isinstance(m, (nn.LayerNorm, nn.BatchNorm2d)):
            nn.init.constant_(m.weight, 1.0)
            nn.init.constant_(m.bias, 0)

    def forward(self, x):
        sz = x.size()[-2:]
        dp = self.dp(x)
        x, x2, x3, x4 = self.backbone(x)
        x = self.fpn(x, x2, x3, x4)
        x = x + dp
        x = self.head(x)
        x = F.interpolate(x, sz, mode='bilinear', align_corners=False)
        return x

        
###########################SDSCunet#################################
import torch
import torch.nn as nn
from functools import partial

from einops import rearrange
from timm.models.layers import DropPath, to_2tuple, trunc_normal_
import math
import copy

tiny = [1,2,4,1]

class PatchExpand(nn.Module):
    def __init__(self, dim, dim_scale=2, norm_layer=nn.LayerNorm):
        super().__init__()
        self.dim_scale = dim_scale
        self.dim = dim
        if self.dim_scale!=1:
            self.expand = nn.Linear(dim, 2*dim, bias=False) if dim_scale==2 else nn.Identity()
            self.conv = nn.Conv2d(dim//2, dim//2, 3,1,1,1,16) if dim_scale==2 else nn.Identity()
            self.norm = norm_layer(dim // dim_scale)

    def forward(self, x):
        H = int(math.sqrt(x.shape[1]))

        W =  H 
        
        if self.dim_scale == 1:
            return x,H,W
        else:
            x = self.expand(x)
            B, L, C = x.shape

            x = x.view(B, H, W, C).contiguous() 
            x = rearrange(x, 'b h w (p1 p2 c)-> b (h p1) (w p2) c', p1=2, p2=2, c=C//4)# b h w c

            x = self.conv(x.permute(0,3,1,2).contiguous()).permute(0,2,3,1).contiguous().view(B,-1,C//4).contiguous() 
            x= self.norm(x)
            return x,H*2,W*2

class FinalPatchExpand_X4(nn.Module):
    def __init__(self, dim, dim_scale=4, norm_layer=nn.LayerNorm,num_classes=6):
        super().__init__()
        self.dim = dim
        self.dim_scale = dim_scale
        self.expand = nn.Linear(dim, 16*dim, bias=False)
        self.output_dim = dim 
        self.norm = norm_layer(self.output_dim)

        self.out = nn.Sequential(
                nn.Conv2d(in_channels=self.dim,out_channels=self.dim,kernel_size=3,padding=1,bias=False,groups=16),
                nn.Conv2d(in_channels=self.dim,out_channels=num_classes,kernel_size=1,bias=False),
            ) 

    def forward(self, x):
        H = int(math.sqrt(x.shape[1]))
        W = H
        x = self.expand(x)
        B, L, C = x.shape

        x = x.view(B, H, W, C).contiguous() 
        x = rearrange(x, 'b h w (p1 p2 c)-> b (h p1) (w p2) c', p1=self.dim_scale, p2=self.dim_scale, c=C//(self.dim_scale**2))
        x= self.norm(x)

        x = x.permute(0,3,1,2).contiguous()
        x = self.out(x)

        return x

class Mlp(nn.Module):
    def __init__(self, in_features, hidden_features=None, out_features=None, act_layer=nn.GELU, drop=0.):
        super().__init__()
        out_features = out_features or in_features
        hidden_features = hidden_features or in_features
        self.fc1 = nn.Linear(in_features, hidden_features)
        self.dwconv = DWConv(hidden_features)
        self.act = act_layer()
        self.fc2 = nn.Linear(hidden_features, out_features)
        self.drop = nn.Dropout(drop)
        self.apply(self._init_weights)

    def _init_weights(self, m):
        if isinstance(m, nn.Linear):
            trunc_normal_(m.weight, std=.02)
            if isinstance(m, nn.Linear) and m.bias is not None:
                nn.init.constant_(m.bias, 0)
        elif isinstance(m, nn.LayerNorm):
            nn.init.constant_(m.bias, 0)
            nn.init.constant_(m.weight, 1.0)
        elif isinstance(m, nn.Conv2d):
            fan_out = m.kernel_size[0] * m.kernel_size[1] * m.out_channels
            fan_out //= m.groups
            m.weight.data.normal_(0, math.sqrt(2.0 / fan_out))
            if m.bias is not None:
                m.bias.data.zero_()

    def forward(self, x, H, W):
        x = self.fc1(x)
        x = self.act(x + self.dwconv(x, H, W))
        x = self.drop(x)
        x = self.fc2(x)
        x = self.drop(x)
        return x


class Attention(nn.Module):
    def __init__(self, dim, num_heads=8, qkv_bias=False, qk_scale=None, 
                attn_drop=0., proj_drop=0., sr_ratio=1,
                return_attnmap=False):

        super().__init__()
        assert dim % num_heads == 0, f"dim {dim} should be divided by num_heads {num_heads}."

        self.return_attnmap = return_attnmap

        self.dim = dim
        self.num_heads = num_heads
        head_dim = dim // num_heads
        self.scale = qk_scale or head_dim ** -0.5

        self.q = nn.Linear(dim, dim, bias=qkv_bias)

        self.attn_drop = nn.Dropout(attn_drop)
        self.proj = nn.Linear(dim, dim)
        self.proj_drop = nn.Dropout(proj_drop)


        self.sr_ratio = sr_ratio
        if sr_ratio > 1:
            self.act = nn.GELU()
            if sr_ratio==8:
                self.sr1 = nn.Conv2d(dim, dim, kernel_size=8, stride=8)
                self.norm1 = nn.LayerNorm(dim)
                self.sr2 = nn.Conv2d(dim, dim, kernel_size=4, stride=4)
                self.norm2 = nn.LayerNorm(dim)
            if sr_ratio==4:
                self.sr1 = nn.Conv2d(dim, dim, kernel_size=4, stride=4)
                self.norm1 = nn.LayerNorm(dim)
                self.sr2 = nn.Conv2d(dim, dim, kernel_size=2, stride=2)
                self.norm2 = nn.LayerNorm(dim)
            if sr_ratio==2:
                self.sr1 = nn.Conv2d(dim, dim, kernel_size=2, stride=2)
                self.norm1 = nn.LayerNorm(dim)
                self.sr2 = nn.Conv2d(dim, dim, kernel_size=1, stride=1)
                self.norm2 = nn.LayerNorm(dim)
            self.kv1 = nn.Linear(dim, dim, bias=qkv_bias)
            self.kv2 = nn.Linear(dim, dim, bias=qkv_bias)
            self.local_conv1 = nn.Conv2d(dim//2, dim//2, kernel_size=3, padding=1, stride=1, groups=dim//2)
            self.local_conv2 = nn.Conv2d(dim//2, dim//2, kernel_size=3, padding=1, stride=1, groups=dim//2)
        else:
            self.kv = nn.Linear(dim, dim * 2, bias=qkv_bias)
            self.local_conv = nn.Conv2d(dim, dim, kernel_size=3, padding=1, stride=1, groups=dim)
        self.apply(self._init_weights)

    def _init_weights(self, m):
        if isinstance(m, nn.Linear):
            trunc_normal_(m.weight, std=.02)
            if isinstance(m, nn.Linear) and m.bias is not None:
                nn.init.constant_(m.bias, 0)
        elif isinstance(m, nn.LayerNorm):
            nn.init.constant_(m.bias, 0)
            nn.init.constant_(m.weight, 1.0)
        elif isinstance(m, nn.Conv2d):
            fan_out = m.kernel_size[0] * m.kernel_size[1] * m.out_channels
            fan_out //= m.groups
            m.weight.data.normal_(0, math.sqrt(2.0 / fan_out))
            if m.bias is not None:
                m.bias.data.zero_()

    def forward(self, x, H, W):
        B, N, C = x.shape
        q = self.q(x).reshape(B, N, self.num_heads, C // self.num_heads).permute(0, 2, 1, 3).contiguous() 
        if self.sr_ratio > 1:
                x_ = x.permute(0, 2, 1).reshape(B, C, H, W).contiguous()  #torch.Size([1, 64, 128, 128])
                
                x_1 = self.act(self.norm1(self.sr1(x_).reshape(B, C, -1).permute(0, 2, 1))).contiguous()  #torch.Size([1, 256, 64])
                x_2 = self.act(self.norm2(self.sr2(x_).reshape(B, C, -1).permute(0, 2, 1))).contiguous()  #torch.Size([1, 1024, 64])
                
                kv1 = self.kv1(x_1).reshape(B, -1, 2, self.num_heads//2, C // self.num_heads).permute(2, 0, 3, 1, 4).contiguous() 
                kv2 = self.kv2(x_2).reshape(B, -1, 2, self.num_heads//2, C // self.num_heads).permute(2, 0, 3, 1, 4).contiguous() 
                k1, v1 = kv1[0], kv1[1] 
                k2, v2 = kv2[0], kv2[1] 
                
                attn1 = (q[:, :self.num_heads//2] @ k1.transpose(-2, -1)) * self.scale
                attn1 = attn1.softmax(dim=-1)
                attn1 = self.attn_drop(attn1)   
                v1 = v1 + self.local_conv1(v1.transpose(1, 2).reshape(B, -1, C//2).
                                        transpose(1, 2).view(B,C//2, H//self.sr_ratio, W//self.sr_ratio)).\
                    view(B, C//2, -1).view(B, self.num_heads//2, C // self.num_heads, -1).transpose(-1, -2).contiguous() 
                x1 = (attn1 @ v1).transpose(1, 2).reshape(B, N, C//2).contiguous()  
                
                attn2 = (q[:, self.num_heads // 2:] @ k2.transpose(-2, -1)) * self.scale
                attn2 = attn2.softmax(dim=-1)
                attn2 = self.attn_drop(attn2)
                v2 = v2 + self.local_conv2(v2.transpose(1, 2).reshape(B, -1, C//2).
                                        transpose(1, 2).view(B, C//2, H*2//self.sr_ratio, W*2//self.sr_ratio)).\
                    view(B, C//2, -1).view(B, self.num_heads//2, C // self.num_heads, -1).transpose(-1, -2).contiguous() 
                x2 = (attn2 @ v2).transpose(1, 2).reshape(B, N, C//2)

                x = torch.cat([x1,x2], dim=-1)

                if self.return_attnmap:
                    attn = torch.cat([attn1,attn2],dim=3)
        else:
            kv = self.kv(x).reshape(B, -1, 2, self.num_heads, C // self.num_heads).permute(2, 0, 3, 1, 4).contiguous() 
            k, v = kv[0], kv[1]

            attn = (q @ k.transpose(-2, -1)) * self.scale
            attn = attn.softmax(dim=-1)
            attn = self.attn_drop(attn)

            x = (attn @ v).transpose(1, 2).reshape(B, N, C) + self.local_conv(v.transpose(1, 2).reshape(B, N, C).
                                        transpose(1, 2).view(B,C, H, W)).view(B, C, N).transpose(1, 2).contiguous() 
        x = self.proj(x)
        x = self.proj_drop(x)

        if self.return_attnmap:
            return x,attn.mean(1)
        else:
            return x


class Block(nn.Module):

    def __init__(self, dim, num_heads, mlp_ratio=4., qkv_bias=False, qk_scale=None, drop=0., attn_drop=0.,
                 drop_path=0., act_layer=nn.GELU, norm_layer=nn.LayerNorm, sr_ratio=1,
                 return_attnmap=False):
        super().__init__()
        
        self.return_attnmap = return_attnmap

        self.norm1 = norm_layer(dim)
        self.attn = Attention(
            dim,
            num_heads=num_heads, qkv_bias=qkv_bias, qk_scale=qk_scale,
            attn_drop=attn_drop, proj_drop=drop, sr_ratio=sr_ratio,return_attnmap=self.return_attnmap)
        # NOTE: drop path for stochastic depth, we shall see if this is better than dropout here
        self.drop_path = DropPath(drop_path) if drop_path > 0. else nn.Identity()
        self.norm2 = norm_layer(dim)
        mlp_hidden_dim = int(dim * mlp_ratio)
        self.mlp = Mlp(in_features=dim, hidden_features=mlp_hidden_dim, act_layer=act_layer, drop=drop)

        self.apply(self._init_weights)

    def _init_weights(self, m):
        if isinstance(m, nn.Linear):
            trunc_normal_(m.weight, std=.02)
            if isinstance(m, nn.Linear) and m.bias is not None:
                nn.init.constant_(m.bias, 0)
        elif isinstance(m, nn.LayerNorm):
            nn.init.constant_(m.bias, 0)
            nn.init.constant_(m.weight, 1.0)
        elif isinstance(m, nn.Conv2d):
            fan_out = m.kernel_size[0] * m.kernel_size[1] * m.out_channels
            fan_out //= m.groups
            m.weight.data.normal_(0, math.sqrt(2.0 / fan_out))
            if m.bias is not None:
                m.bias.data.zero_()

    def forward(self, x, H, W): 
        if self.return_attnmap:     
            x_,attnmap = self.attn(self.norm1(x), H, W)
        else:
            x_=self.attn(self.norm1(x), H, W)
        x = x + self.drop_path(x_)
        x = x + self.drop_path(self.mlp(self.norm2(x), H, W))
        
        if self.return_attnmap:
            return x,attnmap
        else:
            return x


class OverlapPatchEmbed(nn.Module):
    """ Image to Patch Embedding
    """

    def __init__(self, img_size=224, patch_size=7, stride=4, in_chans=3, embed_dim=768):
        super().__init__()
        img_size = to_2tuple(img_size)
        patch_size = to_2tuple(patch_size)

        self.img_size = img_size
        self.patch_size = patch_size
        self.H, self.W = img_size[0] // patch_size[0], img_size[1] // patch_size[1]
        self.num_patches = self.H * self.W
        self.proj = nn.Conv2d(in_chans, embed_dim, kernel_size=patch_size, stride=stride,
                              padding=(patch_size[0] // 2, patch_size[1] // 2))
        self.norm = nn.LayerNorm(embed_dim)

        self.apply(self._init_weights)

    def _init_weights(self, m):
        if isinstance(m, nn.Linear):
            trunc_normal_(m.weight, std=.02)
            if isinstance(m, nn.Linear) and m.bias is not None:
                nn.init.constant_(m.bias, 0)
        elif isinstance(m, nn.LayerNorm):
            nn.init.constant_(m.bias, 0)
            nn.init.constant_(m.weight, 1.0)
        elif isinstance(m, nn.Conv2d):
            fan_out = m.kernel_size[0] * m.kernel_size[1] * m.out_channels
            fan_out //= m.groups
            m.weight.data.normal_(0, math.sqrt(2.0 / fan_out))
            if m.bias is not None:
                m.bias.data.zero_()

    def forward(self, x):
        x = self.proj(x)
        _, _, H, W = x.shape
        x = x.flatten(2).transpose(1, 2)
        x = self.norm(x)

        return x, H, W

class Head(nn.Module):
    def __init__(self, num):
        super(Head, self).__init__()
        stem = [nn.Conv2d(3, 64, 7, 2, padding=3, bias=False), nn.BatchNorm2d(64), nn.ReLU(True)]
        for i in range(num):
            stem.append(nn.Conv2d(64, 64, 3, 1, padding=1, bias=False))
            stem.append(nn.BatchNorm2d(64))
            stem.append(nn.ReLU(True))
        stem.append(nn.Conv2d(64, 64, kernel_size=2, stride=2))
        self.conv = nn.Sequential(*stem)
        self.norm = nn.LayerNorm(64)
        self.apply(self._init_weights)

    def _init_weights(self, m):
        if isinstance(m, nn.Linear):
            trunc_normal_(m.weight, std=.02)
            if isinstance(m, nn.Linear) and m.bias is not None:
                nn.init.constant_(m.bias, 0)
        elif isinstance(m, nn.LayerNorm):
            nn.init.constant_(m.bias, 0)
            nn.init.constant_(m.weight, 1.0)
        elif isinstance(m, nn.Conv2d):
            fan_out = m.kernel_size[0] * m.kernel_size[1] * m.out_channels
            fan_out //= m.groups
            m.weight.data.normal_(0, math.sqrt(2.0 / fan_out))
            if m.bias is not None:
                m.bias.data.zero_()
    def forward(self, x):
        x = self.conv(x)
        _, _, H, W = x.shape
        x = x.flatten(2).transpose(1, 2)
        x = self.norm(x)
        return x, H,W

class ShuntedTransformer(nn.Module):
    def __init__(self, img_size=224, patch_size=16, in_chans=3, num_classes=1000, embed_dims=[64, 128, 256, 512],
                 num_heads=[1, 2, 4, 8], mlp_ratios=[4, 4, 4, 4], qkv_bias=False, qk_scale=None, drop_rate=0.,
                 attn_drop_rate=0., drop_path_rate=0., norm_layer=nn.LayerNorm,
                 depths=[3, 4, 6, 3], # t [1,2,4,1]
                 sr_ratios=[8, 4, 2, 1], num_stages=4, num_conv=0):
        super().__init__()
        self.num_classes = num_classes
        self.depths = depths
        self.num_stages = num_stages

        dpr = [x.item() for x in torch.linspace(0, drop_path_rate, sum(depths))]  # stochastic depth decay rule
        cur = 0

        for i in range(num_stages):
            if i ==0:
                patch_embed = Head(num_conv)#
            else:
                patch_embed = OverlapPatchEmbed(img_size=img_size if i == 0 else img_size // (2 ** (i + 1)),
                                            patch_size=7 if i == 0 else 3,
                                            stride=4 if i == 0 else 2,
                                            in_chans=in_chans if i == 0 else embed_dims[i - 1],
                                            embed_dim=embed_dims[i])

            block = nn.ModuleList([Block(
                dim=embed_dims[i], num_heads=num_heads[i], mlp_ratio=mlp_ratios[i], qkv_bias=qkv_bias, qk_scale=qk_scale,
                drop=drop_rate, attn_drop=attn_drop_rate, drop_path=dpr[cur + j], norm_layer=norm_layer,
                sr_ratio=sr_ratios[i])
                for j in range(depths[i])])
            norm = norm_layer(embed_dims[i])
            cur += depths[i]

            setattr(self, f"patch_embed{i + 1}", patch_embed)
            setattr(self, f"block{i + 1}", block)
            setattr(self, f"norm{i + 1}", norm)

        # classification head
        self.head = nn.Linear(embed_dims[3], num_classes) if num_classes > 0 else nn.Identity()

        self.apply(self._init_weights)

    def _init_weights(self, m):
        if isinstance(m, nn.Linear):
            trunc_normal_(m.weight, std=.02)
            if isinstance(m, nn.Linear) and m.bias is not None:
                nn.init.constant_(m.bias, 0)
        elif isinstance(m, nn.LayerNorm):
            nn.init.constant_(m.bias, 0)
            nn.init.constant_(m.weight, 1.0)
        elif isinstance(m, nn.Conv2d):
            fan_out = m.kernel_size[0] * m.kernel_size[1] * m.out_channels
            fan_out //= m.groups
            m.weight.data.normal_(0, math.sqrt(2.0 / fan_out))
            if m.bias is not None:
                m.bias.data.zero_()

    def freeze_patch_emb(self):
        self.patch_embed1.requires_grad = False

    @torch.jit.ignore
    def no_weight_decay(self):
        return {'pos_embed1', 'pos_embed2', 'pos_embed3', 'pos_embed4', 'cls_token'}  # has pos_embed may be better
    def forward_features(self, x):
        B = x.shape[0]

        for i in range(self.num_stages):
            patch_embed = getattr(self, f"patch_embed{i + 1}")
            block = getattr(self, f"block{i + 1}")
            norm = getattr(self, f"norm{i + 1}")
            x, H, W = patch_embed(x)
            for blk in block:
                x = blk(x, H, W)
            x = norm(x)
            if i != self.num_stages - 1:
                x = x.reshape(B, H, W, -1).permute(0, 3, 1, 2).contiguous()
        return x

    def forward(self, x):
        x = self.forward_features(x)
        return x


class DWConv(nn.Module):
    def __init__(self, dim=768):
        super(DWConv, self).__init__()
        self.dwconv = nn.Conv2d(dim, dim, 3, 1, 1, bias=True, groups=dim)

    def forward(self, x, H, W):
        B, N, C = x.shape
        x = x.transpose(1, 2).view(B, C, H, W).contiguous() 
        x = self.dwconv(x)
        x = x.flatten(2).transpose(1, 2)

        return x


def _conv_filter(state_dict, patch_size=16):
    """ convert patch embedding weight from manual patchify + linear proj to conv"""
    out_dict = {}
    for k, v in state_dict.items():
        if 'patch_embed.proj.weight' in k:
            v = v.reshape((v.shape[0], 3, patch_size, patch_size))
        out_dict[k] = v

    return out_dict


class ShuntedTransformerSys(nn.Module):
    def __init__(self, img_size=512, patch_size=4, in_chans=3, num_classes=6, 
                 embed_dims=[64, 128, 256, 512],
                 embed_dims_up=[512, 256, 128, 64],
                 num_heads=[2, 4, 8, 16],
                 num_heads_up = [16,8,4,2],
                 mlp_ratios=[8, 8, 4, 4], 
                 mlp_ratios_up=[4,4,8, 8], 
                 
                 qkv_bias=False, qk_scale=None, drop_rate=0.,
                 attn_drop_rate=0., drop_path_rate=0., norm_layer=nn.LayerNorm,

                 depths=[1,2,4,1], 
                 depths_up = [1,4,2,1],
                 sr_ratios=[8, 4, 2, 1],
                 sr_ratios_up=[1, 2, 4, 8],
                 
                 num_stages=4, 
                 num_conv=0):
        super().__init__()
        self.num_classes = num_classes

        # down--------------------------------------------------------
        self.depths = depths
        self.num_stages = num_stages

        dpr = [x.item() for x in torch.linspace(0, drop_path_rate, sum(depths))]  # stochastic depth decay rule
        cur = 0

        for i in range(num_stages):
            if i ==0:
                patch_embed = Head(num_conv)#
            else:
                patch_embed = OverlapPatchEmbed(img_size=img_size if i == 0 else img_size // (2 ** (i + 1)),
                                            patch_size=7 if i == 0 else 3,
                                            stride=4 if i == 0 else 2,
                                            in_chans=in_chans if i == 0 else embed_dims[i - 1],
                                            embed_dim=embed_dims[i])

            block = nn.ModuleList([Block(
                dim=embed_dims[i], num_heads=num_heads[i], mlp_ratio=mlp_ratios[i], qkv_bias=qkv_bias, qk_scale=qk_scale,
                drop=drop_rate, attn_drop=attn_drop_rate, drop_path=dpr[cur + j], norm_layer=norm_layer,
                sr_ratio=sr_ratios[i],return_attnmap=True)
                for j in range(depths[i])])
            norm = norm_layer(embed_dims[i])
            cur += depths[i]

            setattr(self, f"patch_embed{i + 1}", patch_embed)
            setattr(self, f"block{i + 1}", block)
            setattr(self, f"norm{i + 1}", norm)

        # up--------------------------------------------------------
        self.up_depths = depths_up
        self.up_num_stages = num_stages

        dpr_up = [x.item() for x in torch.linspace(0, drop_path_rate, sum(self.up_depths))]  # stochastic depth decay rule
        cur = 0

        for i in range(self.up_num_stages):
            if i ==0:
                patch_expand = PatchExpand(embed_dims_up[i],dim_scale=1)
            else:
                patch_expand = PatchExpand(embed_dims_up[i-1],dim_scale=2)

            block = nn.ModuleList([Block(
                dim=embed_dims_up[i], 
                num_heads=num_heads_up[i], 
                mlp_ratio=mlp_ratios_up[i], 
                qkv_bias=qkv_bias, 
                qk_scale=qk_scale,
                drop=drop_rate, 
                attn_drop=attn_drop_rate, 
                drop_path=dpr_up[len(dpr_up)-1 - cur  - j], 
                norm_layer=norm_layer,
                sr_ratio=sr_ratios_up[i],return_attnmap=False)  for j in range(depths_up[i])])   # [1,2,4,1]
            norm = norm_layer(embed_dims_up[i])
            cur += depths_up[i]
            
            if i!=0:
                attn_conv = nn.Conv2d(1280,embed_dims_up[i],1,1,0,1,64)#512
#                 attn_conv = nn.Conv2d(320,embed_dims_up[i],1,1,0,1,64)#256
                rate1 = torch.nn.Parameter(torch.Tensor(1))
                rate2 = torch.nn.Parameter(torch.Tensor(1))
                rate3 = torch.nn.Parameter(torch.Tensor(1))
                rate1.data.fill_(1.0)
                rate2.data.fill_(1.0)
                rate3.data.fill_(0.1)
                setattr(self,f"up_rate1_{i+1}",rate1)
                setattr(self,f"up_rate2_{i+1}",rate2)
                setattr(self,f"up_rate3_{i+1}",rate3)
                setattr(self,f"up_attnconv_{i+1}",attn_conv)
                #print("up_attnconv_{i+1}")
            
            setattr(self, f"patch_expand{i + 1}", patch_expand)
            setattr(self, f"up_block{i + 1}", block)
            setattr(self, f"up_norm{i + 1}", norm)

        self.out = FinalPatchExpand_X4(dim=64,num_classes=self.num_classes)

        self.apply(self._init_weights)

    def _init_weights(self, m):
        if isinstance(m, nn.Linear):
            trunc_normal_(m.weight, std=.02)
            if isinstance(m, nn.Linear) and m.bias is not None:
                nn.init.constant_(m.bias, 0)
        elif isinstance(m, nn.LayerNorm):
            nn.init.constant_(m.bias, 0)
            nn.init.constant_(m.weight, 1.0)
        elif isinstance(m, nn.Conv2d):
            fan_out = m.kernel_size[0] * m.kernel_size[1] * m.out_channels
            fan_out //= m.groups
            m.weight.data.normal_(0, math.sqrt(2.0 / fan_out))
            if m.bias is not None:
                m.bias.data.zero_()

    def forward_features(self, x):
        B = x.shape[0]

        fms = []
        attns = []
        for i in range(self.num_stages):
            patch_embed = getattr(self, f"patch_embed{i + 1}")
            block = getattr(self, f"block{i + 1}")
            norm = getattr(self, f"norm{i + 1}")
           
            x, H, W = patch_embed(x)

            for blk in block:
                x,attn= blk(x, H, W)
            x = norm(x)    
            if i != self.num_stages - 1:
                fms.append(x)   # B L C
                attns.append(attn)
                x = x.reshape(B, H, W, -1).permute(0, 3, 1, 2).contiguous()
        return x,fms,attns

    def forward_up_features(self, x,fms,attn_maps):
        B = x.shape[0]
        for i in range(self.up_num_stages):

            patch_expand = getattr(self, f"patch_expand{i + 1}")
            block = getattr(self, f"up_block{i + 1}")
            norm = getattr(self, f"up_norm{i + 1}")

            if i!=0:
                rate1 = getattr(self,f"up_rate1_{i+1}")
                rate2 = getattr(self,f"up_rate2_{i+1}")
                rate3 = getattr(self,f"up_rate3_{i+1}")
                attn_conv = getattr(self,f"up_attnconv_{i + 1}")
                attns = attn_conv(attn_maps[self.num_stages - i -1].permute(0,2,1).contiguous().unsqueeze(2)).squeeze(2).permute(0,2,1).contiguous()
                attns = torch.softmax(attns,-2)
            x, H, W = patch_expand(x)

            if i != 0:
                x = x* rate1 + fms[self.num_stages - i -1]*rate2 + attns#*rate3#add1
            for blk in block:
                x = blk(x, H, W)

            x = norm(x)            
        return x

    def forward(self, x):
        x,fms,attnmaps= self.forward_features(x)    
        x_up = self.forward_up_features(x,fms,attnmaps)     
        x_out = self.out(x_up)
        return x_out

class ShuntedUnet(nn.Module):
    def __init__(self,img_size=256, num_classes=2, zero_head=False, vis=False):
        super(ShuntedUnet, self).__init__()
        self.num_classes = num_classes
        self.zero_head = zero_head

        self.shunted_unet = ShuntedTransformerSys(patch_size=4,num_classes=self.num_classes, embed_dims=[64, 128, 256, 512], num_heads=[2, 4, 8, 16],num_heads_up=[16, 8, 4, 2], mlp_ratios=[8, 8, 4, 4], qkv_bias=True,
        norm_layer=partial(nn.LayerNorm, eps=1e-6),
         depths = tiny, 
         sr_ratios=[8, 4, 2, 1], 
         num_conv=0)
        
    def forward(self, x):
        if x.size()[1] == 1:
            x = x.repeat(1,3,1,1)
        logits = self.shunted_unet(x)
        return logits

    def load_from(self, pretrained_path='/home/zrh/code/data/ckpt_T.pth'):
        if pretrained_path is not None:
            print("pretrained_path:{}".format(pretrained_path))
            device = torch.device('cuda' if torch.cuda.is_available() else 'cpu')
            pretrained_dict = torch.load(pretrained_path, map_location=device)
            #new_pretrained_dict = {"shunted_unet."+k:v for k,v in pretrained_dict.items()}
            
            model_dict = self.shunted_unet.state_dict()
            full_dict = copy.deepcopy(pretrained_dict)
            for k, v in pretrained_dict.items():
                if "block" in k:
                    current_layer_num = 5-int(k[5])
                    current_k = "up_block" + str(current_layer_num) + k[9:]
                    full_dict.update({current_k:v})
            for k in list(full_dict.keys()):
                if k in model_dict:
                    if full_dict[k].shape != model_dict[k].shape:
                        print("delete:{};shape pretrain:{};shape model:{}".format(k,v.shape,model_dict[k].shape))
                        del full_dict[k]

            print(len(full_dict))
            print(len(model_dict))
            self.shunted_unet.load_state_dict(full_dict, strict=False)
        else:
            print("none pretrain")

def create_shunted_unet_model(pretrained=True,
        ckpt_path='/home/zrh/code/ckpt/ckpt_T.pth',n_classes=6):
    model = ShuntedUnet(512,n_classes)

    total_paramters = 0
    for  parameter in model.parameters():
            i = len(parameter.size())
            p = 1
            for j in range(i):
                p *= parameter.size(j)
            total_paramters += p
    print("current model Params: %.4f M" % (total_paramters / 1e6))

    if pretrained:
        model.load_from(ckpt_path)
    return model
