# Supplementary material for: Building extraction from remote sensing images based on multi-scale attention gate and enhanced positional information
Source: PeerJ Comput Sci. 2025 Apr 21;11:e2826. doi: 10.7717/peerj-cs.2826 (PMC12190511; doi:10.7717/peerj-cs.2826)
Supplement: Supplemental Information 1 [file peerj-cs-11-2826-s001.zip › code/predict.py]

from PIL import Image
from unet import Unet
import torch
import torch.nn as nn
import torch.nn.functional as F

if __name__ == "__main__":
    unet = Unet()
    mode = "dir_predict"
    count = False
    name_classes = ["_background_","roof"]

    dir_origin_path = "wtest/image/"
    dir_save_path = "img_out/"


    if  mode == "dir_predict":
        import os
        from tqdm import tqdm

        img_names = os.listdir(dir_origin_path)
        for img_name in tqdm(img_names):
            if img_name.lower().endswith(('.bmp', '.dib', '.png', '.jpg', '.jpeg', '.pbm', '.pgm', '.ppm', '.tif', '.tiff')):
                image_path  = os.path.join(dir_origin_path, img_name)
                image       = Image.open(image_path)
                
                
                
                r_image     = unet.detect_image(image)
#                 print(r_image.shape)
                if not os.path.exists(dir_save_path):
                    os.makedirs(dir_save_path)
                r_image.save(os.path.join(dir_save_path, img_name))
    else:
        raise AssertionError("Please specify the correct mode: 'predict', 'video', 'fps' or 'dir_predict'.")
