# Supplementary material for: Building extraction from remote sensing images based on multi-scale attention gate and enhanced positional information
Source: PeerJ Comput Sci. 2025 Apr 21;11:e2826. doi: 10.7717/peerj-cs.2826 (PMC12190511; doi:10.7717/peerj-cs.2826)
Supplement: Supplemental Information 1 [file peerj-cs-11-2826-s001.zip › code/torchsummary.py]

import torch
import numpy as np
import torch.nn as nn
from collections import OrderedDict

def summary(model, input_shape, batch_size=-1, intputshow=True):

    def register_hook(module):
        def hook(module, input, output=None):
            class_name = str(module.__class__).split(".")[-1].split("'")[0]
            module_idx = len(summary)

            m_key = "%s-%i" % (class_name, module_idx + 1)
            summary[m_key] = OrderedDict()
            summary[m_key]["input_shape"] = list(input[0].size())
            summary[m_key]["input_shape"][0] = batch_size

            params = 0
            if hasattr(module, "weight") and hasattr(module.weight, "size"):
                params += torch.prod(torch.LongTensor(list(module.weight.size())))
                summary[m_key]["trainable"] = module.weight.requires_grad
            if hasattr(module, "bias") and hasattr(module.bias, "size"):
                params += torch.prod(torch.LongTensor(list(module.bias.size())))
            summary[m_key]["nb_params"] = params

        if (not isinstance(module, nn.Sequential) and not isinstance(module, nn.ModuleList) 
                    and not (module == model)) and 'torch' in str(module.__class__):
            if intputshow is True:
                hooks.append(module.register_forward_pre_hook(hook))
            else:
                hooks.append(module.register_forward_hook(hook))

    # create properties
    summary = OrderedDict()
    hooks = []

    # register hook
    model.apply(register_hook)
    model(torch.zeros(input_shape))

    # remove these hooks
    for h in hooks:
        h.remove()

    model_info = ''

    model_info += "-----------------------------------------------------------------------\n"
    line_new = "{:>25}  {:>25} {:>15}".format("Layer (type)", "Input Shape", "Param #")
    model_info += line_new + '\n'
    model_info += "=======================================================================\n"

    total_params = 0
    total_output = 0
    trainable_params = 0
    for layer in summary:
        line_new = "{:>25}  {:>25} {:>15}".format(
            layer,
            str(summary[layer]["input_shape"]),
            "{0:,}".format(summary[layer]["nb_params"]),
        )

        total_params += summary[layer]["nb_params"]
        if intputshow is True:
            total_output += np.prod(summary[layer]["input_shape"])
        else:
            total_output += np.prod(summary[layer]["output_shape"])
        if "trainable" in summary[layer]:
            if summary[layer]["trainable"] == True:
                trainable_params += summary[layer]["nb_params"]

        model_info += line_new + '\n'

    model_info += "=======================================================================\n"
    model_info += "Total params: {0:,}\n".format(total_params)
    model_info += "Trainable params: {0:,}\n".format(trainable_params)
    model_info += "Non-trainable params: {0:,}\n".format(total_params - trainable_params)
    model_info += "-----------------------------------------------------------------------\n"

    return model_info
