# Supplementary material for: Building extraction from remote sensing images based on multi-scale attention gate and enhanced positional information
Source: PeerJ Comput Sci. 2025 Apr 21;11:e2826. doi: 10.7717/peerj-cs.2826 (PMC12190511; doi:10.7717/peerj-cs.2826)
Supplement: Supplemental Information 1 [file peerj-cs-11-2826-s001.zip › code/train.py]

import os
import datetime
import numpy as np
import torch
import torch.backends.cudnn as cudnn
import torch.distributed as dist
import torch.optim as optim
from torch.utils.data import DataLoader
from nets.unet import U_Net,U_Net_1,VGGNet,FCN8s,MRANet,SegNet,U_Net_2,rr_Unet,DeepLab,PSPNet,cam_Net,ShuntedUnet
from nets.unet_training import get_lr_scheduler, set_optimizer_lr, weights_init
from utils.callbacks import LossHistory, EvalCallback
from utils.dataloader import UnetDataset, unet_dataset_collate
from utils.utils import download_weights, show_config
from utils.utils_fit import fit_one_epoch

if __name__ == "__main__":
    Cuda = True
    distributed     = False
    sync_bn         = False
    fp16            = False
    num_classes = 2
#     backbone    = "mobilenet"
    backbone   = ""
    pretrained  = False
    model_path  = ""
#     model_path      = "/root/autodl-tmp/inria240/model_data/mobilenet_v2.pth.tar"
    input_shape = [256, 256]

    Init_Epoch          = 0
    Freeze_Epoch        = 50
    Freeze_batch_size   = 1

    UnFreeze_Epoch      = 100
    Unfreeze_batch_size = 6

    Freeze_Train        = False
    Init_lr             = 1e-4
    Min_lr              = Init_lr * 0.01

    optimizer_type      = "adam"
    momentum            = 0.9
    weight_decay        = 0

    lr_decay_type       = 'cos'
    save_period         = 20
    save_dir            = 'logs'


    eval_flag           = True
    eval_period         = 10
    


    VOCdevkit_path  = 'VOCdevkit'
    dice_loss       = True

    focal_loss      = False
    cls_weights     = np.ones([num_classes], np.float32)

    num_workers     = 0

    ngpus_per_node  = torch.cuda.device_count()
    if distributed:
        dist.init_process_group(backend="nccl")
        local_rank  = int(os.environ["LOCAL_RANK"])
        rank        = int(os.environ["RANK"])
        device      = torch.device("cuda", local_rank)
        if local_rank == 0:
            print(f"[{os.getpid()}] (rank = {rank}, local_rank = {local_rank}) training...")
            print("Gpu Device Count : ", ngpus_per_node)
    else:
        device          = torch.device('cuda' if torch.cuda.is_available() else 'cpu')
        local_rank      = 0


#     if pretrained:
#         if distributed:
#             if local_rank == 0:
#                 download_weights(backbone)  
#             dist.barrier()
#         else:
#             download_weights(backbone)
#     model = dsatnet().train()
#     model =BuildFormerSegDP().train()
#     model = ShuntedUnet().train()
#     model = PSPNet(num_classes=num_classes, backbone=backbone, pretrained=pretrained).train()
#     model = U_Net_1(img_ch=3, num_classes=num_classes).train()
#     model = U_Net_2(img_ch=3, num_classes=num_classes).train()
#
#     model =SegNet(img_ch=3, num_classes=num_classes).train()
    model = U_Net(img_ch=3, num_classes=num_classes).train()
#
#     model   = DeepLab(num_classes=num_classes, backbone=backbone, downsample_factor=16, pretrained=pretrained).train()
    # FCN
#     vgg_model = VGGNet(requires_grad=True)
#     model = FCN8s(pretrained_net=vgg_model, num_classes=num_classes).train()


    if not pretrained:
        weights_init(model)
    if model_path != '':

        if local_rank == 0:
            print('Load weights {}.'.format(model_path))
        

        model_dict      = model.state_dict()
        pretrained_dict = torch.load(model_path, map_location = device)
        load_key, no_load_key, temp_dict = [], [], {}
        for k, v in pretrained_dict.items():
            if k in model_dict.keys() and np.shape(model_dict[k]) == np.shape(v):
                temp_dict[k] = v
                load_key.append(k)
            else:
                no_load_key.append(k)
        model_dict.update(temp_dict)
        model.load_state_dict(model_dict)

        if local_rank == 0:
            print("\nSuccessful Load Key:", str(load_key)[:500], "……\nSuccessful Load Key Num:", len(load_key))
            print("\nFail To Load Key:", str(no_load_key)[:500], "……\nFail To Load Key num:", len(no_load_key))
            print("\n\033[1;33;44mKind reminder, it is normal for the head section not to be loaded, and it is incorrect for the backbone section not to be loaded。\033[0m")


    if local_rank == 0:
        time_str        = datetime.datetime.strftime(datetime.datetime.now(),'%Y_%m_%d_%H_%M_%S')
        log_dir         = os.path.join(save_dir, "loss_" + str(time_str))
        loss_history    = LossHistory(log_dir, model, input_shape=input_shape)
    else:
        loss_history    = None
        

    if fp16:
        from torch.cuda.amp import GradScaler as GradScaler
        scaler = GradScaler()
    else:
        scaler = None

    model_train     = model.train()

    if sync_bn and ngpus_per_node > 1 and distributed:
        model_train = torch.nn.SyncBatchNorm.convert_sync_batchnorm(model_train)
    elif sync_bn:
        print("Sync_bn is not support in one gpu or not distributed.")

    if Cuda:
        if distributed:

            model_train = model_train.cuda(local_rank)
            model_train = torch.nn.parallel.DistributedDataParallel(model_train, device_ids=[local_rank], find_unused_parameters=True)
        else:
            model_train = torch.nn.DataParallel(model)
            cudnn.benchmark = True
            model_train = model_train.cuda()
    

    with open(os.path.join(VOCdevkit_path, "VOC2007/ImageSets/Segmentation/train.txt"),"r") as f:
        train_lines = f.readlines()
    with open(os.path.join(VOCdevkit_path, "VOC2007/ImageSets/Segmentation/val.txt"),"r") as f:
        val_lines = f.readlines()
    num_train   = len(train_lines)
    num_val     = len(val_lines)
        
    if local_rank == 0:
        show_config(
            num_classes = num_classes, backbone = backbone, model_path = model_path, input_shape = input_shape, \
            Init_Epoch = Init_Epoch, Freeze_Epoch = Freeze_Epoch, UnFreeze_Epoch = UnFreeze_Epoch, Freeze_batch_size = Freeze_batch_size, Unfreeze_batch_size = Unfreeze_batch_size, Freeze_Train = Freeze_Train, \
            Init_lr = Init_lr, Min_lr = Min_lr, optimizer_type = optimizer_type, momentum = momentum, lr_decay_type = lr_decay_type, \
            save_period = save_period, save_dir = save_dir, num_workers = num_workers, num_train = num_train, num_val = num_val
        )

    if True:
        UnFreeze_flag = False

        if Freeze_Train:
            model.freeze_backbone()
            

        batch_size = Freeze_batch_size if Freeze_Train else Unfreeze_batch_size


        nbs             = 16
        lr_limit_max    = 1e-4 if optimizer_type == 'adam' else 1e-1
        lr_limit_min    = 1e-4 if optimizer_type == 'adam' else 5e-4
        Init_lr_fit     = min(max(batch_size / nbs * Init_lr, lr_limit_min), lr_limit_max)
        Min_lr_fit      = min(max(batch_size / nbs * Min_lr, lr_limit_min * 1e-2), lr_limit_max * 1e-2)


        optimizer = {
            'adam'  : optim.Adam(model.parameters(), Init_lr_fit, betas = (momentum, 0.999), weight_decay = weight_decay),
            'sgd'   : optim.SGD(model.parameters(), Init_lr_fit, momentum = momentum, nesterov=True, weight_decay = weight_decay)
        }[optimizer_type]


        lr_scheduler_func = get_lr_scheduler(lr_decay_type, Init_lr_fit, Min_lr_fit, UnFreeze_Epoch)
        

        epoch_step      = num_train // batch_size
        epoch_step_val  = num_val // batch_size
        
        if epoch_step == 0 or epoch_step_val == 0:
            raise ValueError("The dataset is too small to continue training. Please expand the dataset。")

        train_dataset   = UnetDataset(train_lines, input_shape, num_classes, True, VOCdevkit_path)
        val_dataset     = UnetDataset(val_lines, input_shape, num_classes, False, VOCdevkit_path)
        
        if distributed:
            train_sampler   = torch.utils.data.distributed.DistributedSampler(train_dataset, shuffle=True,)
            val_sampler     = torch.utils.data.distributed.DistributedSampler(val_dataset, shuffle=False,)
            batch_size      = batch_size // ngpus_per_node
            shuffle         = False
        else:
            train_sampler   = None
            val_sampler     = None
            shuffle         = True

        gen             = DataLoader(train_dataset, shuffle = shuffle, batch_size = batch_size, num_workers = num_workers, pin_memory=True,
                                    drop_last = True, collate_fn = unet_dataset_collate, sampler=train_sampler)
        gen_val         = DataLoader(val_dataset  , shuffle = shuffle, batch_size = batch_size, num_workers = num_workers, pin_memory=True, 
                                    drop_last = True, collate_fn = unet_dataset_collate, sampler=val_sampler)
        
        #----------------------#
        #   eval
        #----------------------#
        if local_rank == 0:
            eval_callback   = EvalCallback(model, input_shape, num_classes, val_lines, VOCdevkit_path, log_dir, Cuda, \
                                            eval_flag=eval_flag, period=eval_period)
        else:
            eval_callback   = None
        
        #---------------------------------------#
        #   train
        #---------------------------------------#
        for epoch in range(Init_Epoch, UnFreeze_Epoch):

            if epoch >= Freeze_Epoch and not UnFreeze_flag and Freeze_Train:
                batch_size = Unfreeze_batch_size


                nbs             = 16
                lr_limit_max    = 1e-4 if optimizer_type == 'adam' else 1e-1
                lr_limit_min    = 1e-4 if optimizer_type == 'adam' else 5e-4
                Init_lr_fit     = min(max(batch_size / nbs * Init_lr, lr_limit_min), lr_limit_max)
                Min_lr_fit      = min(max(batch_size / nbs * Min_lr, lr_limit_min * 1e-2), lr_limit_max * 1e-2)

                lr_scheduler_func = get_lr_scheduler(lr_decay_type, Init_lr_fit, Min_lr_fit, UnFreeze_Epoch)
                    
                model.unfreeze_backbone()
                            
                epoch_step      = num_train // batch_size
                epoch_step_val  = num_val // batch_size

                if epoch_step == 0 or epoch_step_val == 0:
                    raise ValueError("The dataset is too small to continue training. Please expand the dataset。")

                if distributed:
                    batch_size = batch_size // ngpus_per_node

                gen             = DataLoader(train_dataset, shuffle = shuffle, batch_size = batch_size, num_workers = num_workers, pin_memory=True,
                                            drop_last = True, collate_fn = unet_dataset_collate, sampler=train_sampler)
                gen_val         = DataLoader(val_dataset  , shuffle = shuffle, batch_size = batch_size, num_workers = num_workers, pin_memory=True, 
                                            drop_last = True, collate_fn = unet_dataset_collate, sampler=val_sampler)

                UnFreeze_flag = True

            if distributed:
                train_sampler.set_epoch(epoch)

            set_optimizer_lr(optimizer, lr_scheduler_func, epoch)

            fit_one_epoch(model_train, model, loss_history, eval_callback, optimizer, epoch, 
                    epoch_step, epoch_step_val, gen, gen_val, UnFreeze_Epoch, Cuda, dice_loss, focal_loss, cls_weights, num_classes, fp16, scaler, save_period, save_dir, local_rank)

            if distributed:
                dist.barrier()

        if local_rank == 0:
            loss_history.writer.close()
