# Supplementary material for: Building extraction from remote sensing images based on multi-scale attention gate and enhanced positional information
Source: PeerJ Comput Sci. 2025 Apr 21;11:e2826. doi: 10.7717/peerj-cs.2826 (PMC12190511; doi:10.7717/peerj-cs.2826)
Supplement: Supplemental Information 1 [file peerj-cs-11-2826-s001.zip › code/unet.py]

import colorsys
import copy
import time
import cv2
import numpy as np
import torch
import torch.nn.functional as F
from PIL import Image
from torch import nn

from nets.unet import U_Net as unet
# from nets.unet import U_Net_1 as unet
# from nets.unet import dsatnet as unet
# from nets.unet import ShuntedUnet as unet
# from nets.unet import BuildFormerSegDP as unet
# from nets.unet import DeepLab as unet
from utils.utils import cvtColor, preprocess_input, resize_image, show_config


class Unet(object):
    _defaults = {
        "model_path"    : 'logs/best_epoch_weights.pth',
        "num_classes"   : 2,
        "backbone"      : "",
#         "backbone"      : "mobilenet",
        "input_shape"   : [256, 256],
        "mix_type"      : 1,
        "cuda"          : True,
    }

    def __init__(self, **kwargs):
        self.__dict__.update(self._defaults)
        for name, value in kwargs.items():
            setattr(self, name, value)
        if self.num_classes <= 21:
            self.colors = [ (0, 0, 0), (255, 255, 255), (0, 128, 0), (64, 0, 128), (0, 0, 128), (128, 0, 128), (0, 128, 128),
                            (128, 128, 128), (64, 0, 0), (192, 0, 0), (64, 128, 0), (192, 128, 0), (64, 0, 128), (192, 0, 128), 
                            (64, 128, 128), (192, 128, 128), (0, 64, 0), (128, 64, 0), (0, 192, 0), (128, 192, 0), (0, 64, 128), 
                            (128, 64, 12)]
        else:
            hsv_tuples = [(x / self.num_classes, 1., 1.) for x in range(self.num_classes)]
            self.colors = list(map(lambda x: colorsys.hsv_to_rgb(*x), hsv_tuples))
            self.colors = list(map(lambda x: (int(x[0] * 255), int(x[1] * 255), int(x[2] * 255)), self.colors))

        self.generate()
        
        show_config(**self._defaults)

    def generate(self, onnx=False):
        # unet,UNET_1,MRANet
        self.net = unet()
        
#         self.net=unet(num_classes=self.num_classes, backbone=self.backbone, downsample_factor=16, pretrained=False)
        # FCN 2015
#         vgg_model = VGGNet(requires_grad=True)
#         self.net = unet(pretrained_net=vgg_model, num_classes=self.num_classes)


        device      = torch.device('cuda' if torch.cuda.is_available() else 'cpu')
        self.net.load_state_dict(torch.load(self.model_path, map_location=device))
        self.net    = self.net.eval()
        print('{} model, and classes loaded.'.format(self.model_path))
        if not onnx:
            if self.cuda:
                self.net = nn.DataParallel(self.net)
                self.net = self.net.cuda()


    def detect_image(self, image, count=False, name_classes=None):

        image       = cvtColor(image)

        old_img     = copy.deepcopy(image)
        orininal_h  = np.array(image).shape[0]
        orininal_w  = np.array(image).shape[1]

        image_data, nw, nh  = resize_image(image, (self.input_shape[1],self.input_shape[0]))

        image_data  = np.expand_dims(np.transpose(preprocess_input(np.array(image_data, np.float32)), (2, 0, 1)), 0)

        with torch.no_grad():
            images = torch.from_numpy(image_data)
#             images=torch.unsqueeze(images, dim=0)
#             images=images.unsqueeze(0)
            if self.cuda:
                images = images.cuda()
                

            pr = self.net(images)[0]

            pr = F.softmax(pr.permute(1,2,0),dim = -1).cpu().numpy()

            pr = pr[int((self.input_shape[0] - nh) // 2) : int((self.input_shape[0] - nh) // 2 + nh), \
                    int((self.input_shape[1] - nw) // 2) : int((self.input_shape[1] - nw) // 2 + nw)]

            pr = cv2.resize(pr, (orininal_w, orininal_h), interpolation = cv2.INTER_LINEAR)

            pr = pr.argmax(axis=-1)
        

        if count:
            classes_nums        = np.zeros([self.num_classes])
            total_points_num    = orininal_h * orininal_w
            print('-' * 63)
            print("|%25s | %15s | %15s|"%("Key", "Value", "Ratio"))
            print('-' * 63)
            for i in range(self.num_classes):
                num     = np.sum(pr == i)
                ratio   = num / total_points_num * 100
                if num > 0:
                    print("|%25s | %15s | %14.2f%%|"%(str(name_classes[i]), str(num), ratio))
                    print('-' * 63)
                classes_nums[i] = num
            print("classes_nums:", classes_nums)

        if self.mix_type == 0:
            # seg_img = np.zeros((np.shape(pr)[0], np.shape(pr)[1], 3))
            # for c in range(self.num_classes):
            #     seg_img[:, :, 0] += ((pr[:, :] == c ) * self.colors[c][0]).astype('uint8')
            #     seg_img[:, :, 1] += ((pr[:, :] == c ) * self.colors[c][1]).astype('uint8')
            #     seg_img[:, :, 2] += ((pr[:, :] == c ) * self.colors[c][2]).astype('uint8')
            seg_img = np.reshape(np.array(self.colors, np.uint8)[np.reshape(pr, [-1])], [orininal_h, orininal_w, -1])

            image   = Image.fromarray(np.uint8(seg_img))

            image   = Image.blend(old_img, image, 0.7)

        elif self.mix_type == 1:
            # seg_img = np.zeros((np.shape(pr)[0], np.shape(pr)[1], 3))
            # for c in range(self.num_classes):
            #     seg_img[:, :, 0] += ((pr[:, :] == c ) * self.colors[c][0]).astype('uint8')
            #     seg_img[:, :, 1] += ((pr[:, :] == c ) * self.colors[c][1]).astype('uint8')
            #     seg_img[:, :, 2] += ((pr[:, :] == c ) * self.colors[c][2]).astype('uint8')
            seg_img = np.reshape(np.array(self.colors, np.uint8)[np.reshape(pr, [-1])], [orininal_h, orininal_w, -1])

            image   = Image.fromarray(np.uint8(seg_img))

        elif self.mix_type == 2:
            seg_img = (np.expand_dims(pr != 0, -1) * np.array(old_img, np.float32)).astype('uint8')

            image = Image.fromarray(np.uint8(seg_img))
        
        return image

    def get_FPS(self, image, test_interval):

        image       = cvtColor(image)

        image_data, nw, nh  = resize_image(image, (self.input_shape[1],self.input_shape[0]))

        image_data  = np.expand_dims(np.transpose(preprocess_input(np.array(image_data, np.float32)), (2, 0, 1)), 0)

        with torch.no_grad():
            images = torch.from_numpy(image_data)
            if self.cuda:
                images = images.cuda()
                

            pr = self.net(images)[0]

            pr = F.softmax(pr.permute(1,2,0),dim = -1).cpu().numpy().argmax(axis=-1)

            pr = pr[int((self.input_shape[0] - nh) // 2) : int((self.input_shape[0] - nh) // 2 + nh), \
                    int((self.input_shape[1] - nw) // 2) : int((self.input_shape[1] - nw) // 2 + nw)]

        t1 = time.time()
        for _ in range(test_interval):
            with torch.no_grad():

                pr = self.net(images)[0]

                pr = F.softmax(pr.permute(1,2,0),dim = -1).cpu().numpy().argmax(axis=-1)

                pr = pr[int((self.input_shape[0] - nh) // 2) : int((self.input_shape[0] - nh) // 2 + nh), \
                        int((self.input_shape[1] - nw) // 2) : int((self.input_shape[1] - nw) // 2 + nw)]
        t2 = time.time()
        tact_time = (t2 - t1) / test_interval
        return tact_time

    def convert_to_onnx(self, simplify, model_path):
        import onnx
        self.generate(onnx=True)

        im                  = torch.zeros(1, 3, *self.input_shape).to('cpu')  # image size(1, 3, 512, 512) BCHW
        input_layer_names   = ["images"]
        output_layer_names  = ["output"]
        
        # Export the model
        print(f'Starting export with onnx {onnx.__version__}.')
        torch.onnx.export(self.net,
                        im,
                        f               = model_path,
                        verbose         = False,
                        opset_version   = 12,
                        training        = torch.onnx.TrainingMode.EVAL,
                        do_constant_folding = True,
                        input_names     = input_layer_names,
                        output_names    = output_layer_names,
                        dynamic_axes    = None)

        # Checks
        model_onnx = onnx.load(model_path)  # load onnx model
        onnx.checker.check_model(model_onnx)  # check onnx model

        # Simplify onnx
        if simplify:
            import onnxsim
            print(f'Simplifying with onnx-simplifier {onnxsim.__version__}.')
            model_onnx, check = onnxsim.simplify(
                model_onnx,
                dynamic_input_shape=False,
                input_shapes=None)
            assert check, 'assert check failed'
            onnx.save(model_onnx, model_path)

        print('Onnx model save as {}'.format(model_path))

    def get_miou_png(self, image):

        image       = cvtColor(image)
#         image = image.unsqueeze(0)
        orininal_h  = np.array(image).shape[0]
        orininal_w  = np.array(image).shape[1]

        image_data, nw, nh  = resize_image(image, (self.input_shape[1],self.input_shape[0]))

        image_data  = np.expand_dims(np.transpose(preprocess_input(np.array(image_data, np.float32)), (2, 0, 1)), 0)

        with torch.no_grad():
            

            images = torch.from_numpy(image_data)
#             images=torch.unsqueeze(images, dim=0)
#             print(images.shape)
#             images = images.unsqueeze(0)
            if self.cuda:
                images = images.cuda()
                

            
            pr = self.net(images)[0]
#             print(pr.shape)(2,25,256)

            pr = F.softmax(pr.permute(1,2,0),dim = -1).cpu().numpy()

            pr = pr[int((self.input_shape[0] - nh) // 2) : int((self.input_shape[0] - nh) // 2 + nh), \
                    int((self.input_shape[1] - nw) // 2) : int((self.input_shape[1] - nw) // 2 + nw)]

            pr = cv2.resize(pr, (orininal_w, orininal_h), interpolation = cv2.INTER_LINEAR)
          
            pr = pr.argmax(axis=-1)
    
        image = Image.fromarray(np.uint8(pr))
#         print(image.shape)
#         image = image.unsqueeze(0)
        return image
