# Supplementary material for: Building extraction from remote sensing images based on multi-scale attention gate and enhanced positional information
Source: PeerJ Comput Sci. 2025 Apr 21;11:e2826. doi: 10.7717/peerj-cs.2826 (PMC12190511; doi:10.7717/peerj-cs.2826)
Supplement: Supplemental Information 1 [file peerj-cs-11-2826-s001.zip › code/utils.py]

import numpy as np
from PIL import Image


def cvtColor(image):
    if len(np.shape(image)) == 3 and np.shape(image)[2] == 3:
        return image 
    else:
        image = image.convert('RGB')
        return image 


def resize_image(image, size):
    iw, ih  = image.size
    w, h    = size

    scale   = min(w/iw, h/ih)
    nw      = int(iw*scale)
    nh      = int(ih*scale)

    image   = image.resize((nw,nh), Image.BICUBIC)
    new_image = Image.new('RGB', size, (128,128,128))
    new_image.paste(image, ((w-nw)//2, (h-nh)//2))

    return new_image, nw, nh
    

def get_lr(optimizer):
    for param_group in optimizer.param_groups:
        return param_group['lr']

def preprocess_input(image):
    image /= 255.0
    return image

def show_config(**kwargs):
    print('Configurations:')
    print('-' * 70)
    print('|%25s | %40s|' % ('keys', 'values'))
    print('-' * 70)
    for key, value in kwargs.items():
        print('|%25s | %40s|' % (str(key), str(value)))
    print('-' * 70)

def download_weights(backbone, model_dir="./model_data"):
    import os
    from torch.hub import load_state_dict_from_url
    
    download_urls = {
        'vgg'       : 'https://download.pytorch.org/models/vgg16-397923af.pth',
        'resnet50'  : 'https://s3.amazonaws.com/pytorch/models/resnet50-19c8e357.pth'
    }
    url = download_urls[backbone]
    
    if not os.path.exists(model_dir):
        os.makedirs(model_dir)
    load_state_dict_from_url(url, model_dir)
