# Supplementary material for: Building extraction from remote sensing images based on multi-scale attention gate and enhanced positional information
Source: PeerJ Comput Sci. 2025 Apr 21;11:e2826. doi: 10.7717/peerj-cs.2826 (PMC12190511; doi:10.7717/peerj-cs.2826)
Supplement: Supplemental Information 1 [file peerj-cs-11-2826-s001.zip › code/voc_annotation.py]

import os
import random
import numpy as np
from PIL import Image
from tqdm import tqdm

trainval_percent    = 1
train_percent       = 0.8
VOCdevkit_path      = 'VOCdevkit'

if __name__ == "__main__":
    random.seed(0)
    print("Generate txt in ImageSets.")
    segfilepath     = os.path.join(VOCdevkit_path, 'VOC2007/SegmentationClass')
#     segfilepath = os.path.join(VOCdevkit_path, 'whu/train/labels')
    saveBasePath    = os.path.join(VOCdevkit_path, 'VOC2007/ImageSets/Segmentation')
#     saveBasePath    = os.path.join(VOCdevkit_path, 'VOC2007/ImageSets/Segmentation')
    temp_seg = os.listdir(segfilepath)
    total_seg = []
    for seg in temp_seg:
        if seg.endswith(".png"):
            total_seg.append(seg)

    num     = len(total_seg)  
    list    = range(num)  
    tv      = int(num*trainval_percent)  
    tr      = int(tv*train_percent)  
    trainval= random.sample(list,tv)  
    train   = random.sample(trainval,tr)  
    
    print("train and val size",tv)
    print("traub suze",tr)
    ftrainval   = open(os.path.join(saveBasePath,'trainval.txt'), 'w')  
    ftest       = open(os.path.join(saveBasePath,'test.txt'), 'w')  
    ftrain      = open(os.path.join(saveBasePath,'train.txt'), 'w')  
    fval        = open(os.path.join(saveBasePath,'val.txt'), 'w')  
    
    for i in list:  
        name = total_seg[i][:-4]+'\n'  
        if i in trainval:  
            ftrainval.write(name)  
            if i in train:  
                ftrain.write(name)  
            else:  
                fval.write(name)  
        else:  
            ftest.write(name)  
    
    ftrainval.close()  
    ftrain.close()  
    fval.close()  
    ftest.close()
    print("Generate txt in ImageSets done.")

    print("Check datasets format, this may take a while.")

    classes_nums        = np.zeros([256], np.int_)
    for i in tqdm(list):
        name            = total_seg[i]
        png_file_name   = os.path.join(segfilepath, name)
        if not os.path.exists(png_file_name):
            raise ValueError("No tag image% s was detected. Please check if the file exists in the specific path and if the suffix is png."%(png_file_name))
        
        png             = np.array(Image.open(png_file_name), np.uint8)
        if len(np.shape(png)) > 2:
            print("The shape of the label image% s is% s, which does not belong to grayscale or 8-bit color images. Please carefully check the dataset format."%(name, str(np.shape(png))))
            print("The label image needs to be a grayscale image or an 8-bit color image, and the value of each pixel in the label is the type to which that pixel belongs."%(name, str(np.shape(png))))

        classes_nums += np.bincount(np.reshape(png, [-1]), minlength=256)
            
    print("Print the value and quantity of pixels.")
    print('-' * 37)
    print("| %15s | %15s |"%("Key", "Value"))
    print('-' * 37)
    for i in range(256):
        if classes_nums[i] > 0:
            print("| %15s | %15s |"%(str(i), str(classes_nums[i])))
            print('-' * 37)
    
    if classes_nums[255] > 0 and classes_nums[0] > 0 and np.sum(classes_nums[1:255]) == 0:
        print("Detected that the pixel values in the label only contain 0 and 255, indicating an incorrect data format.")
        print("The binary classification problem requires modifying the label to have a background pixel value of 0 and a target pixel value of 1.")
    elif classes_nums[0] > 0 and np.sum(classes_nums[1:]) == 0:
        print("Detected that the label only contains background pixels, and the data format is incorrect. Please carefully check the dataset format.")

    print("The images in JPEG Images should be. jpg files, and the images in SegmentClass should be. png files.")
